# Supplementary material for: Integrative multi-omics identification and functional validation of potential targets linking metabolism–immune–colorectal cancer causal pathway
Source: Front Immunol. 2025 Sep 8;16:1649788. doi: 10.3389/fimmu.2025.1649788 (PMC12450685; doi:10.3389/fimmu.2025.1649788)
Supplement: Supplementary file 1 [file DataSheet1.zip]

Archive with 13 entries (13 files):
- Repeat 1 slc crop.jpg
- Repeat 1 slc.tif
- Repeat 1 tubu crop.jpg
- Repeat 1 tubu.tif
- Repeat 2 slc crop.jpg
- Repeat 2 slc.tif
- Repeat 2 tubu crop.jpg
- Repeat 2 tubu.tif
- Repeat 3 slc crop.jpg
- Repeat 3 slc.tif
- Repeat 3 tubu crop.jpg
- Repeat 3 tubu.tif
- WB original images.pdf
