# Supplementary material for: Integrative multi-omics identification and functional validation of potential targets linking metabolism–immune–colorectal cancer causal pathway
Source: Front Immunol. 2025 Sep 8;16:1649788. doi: 10.3389/fimmu.2025.1649788 (PMC12450685; doi:10.3389/fimmu.2025.1649788)
Supplement: Supplementary file 3 [file Table1.xlsx]

## Sheet: Content
Content
Table S1	Number of instrumental variables for 233 metabolites
Table S2	IVW estimates between 171 lipoproteins and colorectal cancer
Table S3	IVW estimates between 23 lipids and colorectal cancer
Table S4	IVW estimates between 18 fatty acids and colorectal cancer
Table S5	IVW estimates between 19 amino acids and colorectal cancer
Table S6	IVW/Wald ratio estimates between 731 immune cells and colorectal cancer
Table S7	RAPS estimates between 731 immune cells and colorectal cancer
Table S8	IVW causal estimates between FAw3byFA and and immune cells causally related to colorectal cancer
Table S9	Robust causal estimate between FAw3byFA and and immune cells causally related to colorectal cancer
Table S10	Heterogeneity analysis for casual association between FAw3byFA and and immune cells causally related to colorectal cancer
Table S11	Pleiotropy analysis for casual association between FAw3byFA and and immune cells causally related to colorectal cancer
Table S12	CpG islands associated with omega-3 polyunsaturated fatty acids (PUFAs) identified through epigenome-wide association study (EWAS)
Table S13	Methylation quantitative trait loci (mQTLs) for omega-3 PUFA–associated CpG sites retrieved from the Accessible Resource for Integrated Epigenomic Studies (ARIES) mQTL database
Table S14	Causal estimate between omega-3 PUFA-associated CpG islands and colorectal cancer risk
Table S15	MR-PRESSO estimate between omega-3 PUFA-associated CpG islands and colorectal cancer risk
Table S16	Summary-data-based Mendelian Randomization (SMR) results identifying expression quantitative trait loci (eQTL) genes associated with CRC based on CpG-associated mQTLs
Table S17	Significant SMR results passing HEIDI test for eQTL gene linked to colorectal cancer risk
Table S18	Three Omega-3 PUFA-associated CpG islands-associated mQTL-derived 224 unique eQTL target genes through FUMAGWAS
Table S19	Seven overlapping genes and their tissue location based on the mQTL and eQTL intersection
Table S20	Shared SNPs that function both as mQTLs and eQTLs for cg06817802 and SLC6A19

## Sheet: Table S1
Table S1	Number of instrumental variables for 233 metabolites
Reported traits	Abbreviations	No.IVs
Acetate levels	Ace	7
Acetone levels	Acetone	10
Alanine levels	Ala	35
Albumin levels	Alb	15
Apolipoprotein A-I levels	ApoA1	60
Apolipoprotein B levels	ApoB	66
Ratio of apolipoprotein B to apolipoprotein A1 levels	ApoBbyApoA1	74
3-Hydroxybutyrate levels	BHB	9
Citrate levels	Cit	14
Conjugated linoleic acid	CLA	10
Ratio of conjugated linoleic acid to total fatty acids	CLAbyFA	2
Creatinine levels	Crea	51
Diacylglycerol levels	DAG	18
Ratio of diacylglycerol to triglycerides	DAGbyTG	7
Docosahexaenoic acid (22:6) levels	DHA	35
Ratio of 22:6 docosahexaenoic acid to total fatty acids	DHAbyFA	16
Esterified cholesterol levels	EstC	71
Estimated description of fatty acid chain length not actual carbon number	FALen	19
Omega-3 fatty acids levels	FAw3	37
Ratio of omega-3 fatty acids to total fatty acids	FAw3byFA	14
Omega-6 fatty acids levels	FAw6	67
Ratio of omega-6 fatty acids to total fatty acids	FAw6byFA	24
Free cholesterol levels	FreeC	69
Glucose levels	Glc	19
Glutamine levels	Gln	24
Glycerol levels	Glol	2
Glycine levels	Gly	28
Glycoprotein acetylation	GlycA	31
Total cholesterol in HDL2	HDL2-C	77
Total cholesterol in HDL3	HDL3-C	35
Total cholesterol levels in HDL	HDL-C	73
Mean diameter of HDL particles	HDL-D	75
Triglyceride levels in HDL	HDL-TG	45
Histidine levels	His	20
Total Cholesterol in IDL	IDL-C	70
Total cholesterol to total lipids ratio in IDL	IDL-C_percent	42
Cholesterol esters in IDL	IDL-CE	68
Cholesteryl esters to total lipids ratio in IDL	IDL-CE_percent	29
Free cholesterol in IDL	IDL-FC	71
Free cholesterol to total lipids ratio in IDL	IDL-FC_percent	53
Total lipids in IDL	IDL-L	66
Concentration of IDL particles	IDL-P	67
Phospholipids in IDL	IDL-PL	69
Phospholipids to total lipids ratio in IDL	IDL-PL_percent	29
Triglycerides in IDL	IDL-TG	56
Triglycerides to total lipids ratio in IDL	IDL-TG_percent	47
Isoleucine levels	Ile	25
Linoleic acid (18:2) levels	LA	65
Ratio of 18:2 linoleic acid to total fatty acids	LAbyFA	24
Lactate levels	Lac	4
Total cholesterol levels in LDL	LDL-C	62
Mean diameter of LDL particles	LDL-D	33
Triglyceride levels in LDL	LDL-TG	60
Leucine levels	Leu	21
Total cholesterol in large HDL	L-HDL-C	72
Total cholesterol to total lipids ratio in large HDL	L-HDL-C_percent	42
Cholesterol esters in large HDL	L-HDL-CE	69
Cholesteryl esters to total lipids ratio in large HDL	L-HDL-CE_percent	33
Free cholesterol in large HDL	L-HDL-FC	70
Free cholesterol to total lipids ratio in large HDL	L-HDL-FC_percent	42
Total lipids in large HDL	L-HDL-L	66
Concentration of large HDL particles	L-HDL-P	69
Phospholipids in large HDL	L-HDL-PL	66
Phospholipids to total lipids ratio in large HDL	L-HDL-PL_percent	35
Triglycerides in large HDL	L-HDL-TG	35
Triglycerides to total lipids ratio in large HDL	L-HDL-TG_percent	42
Total cholesterol in large LDL	L-LDL-C	62
Total cholesterol to total lipids ratio in large LDL	L-LDL-C_percent	53
Cholesterol esters in large LDL	L-LDL-CE	61
Cholesteryl esters to total lipids ratio in large LDL	L-LDL-CE_percent	48
Free cholesterol in large LDL	L-LDL-FC	71
Free cholesterol to total lipids ratio in large LDL	L-LDL-FC_percent	54
Total lipids in large LDL	L-LDL-L	64
Concentration of large LDL particles	L-LDL-P	65
Phospholipids in large LDL	L-LDL-PL	64
Phospholipids to total lipids ratio in large LDL	L-LDL-PL_percent	67
Triglycerides in large LDL	L-LDL-TG	59
Triglycerides to total lipids ratio in large LDL	L-LDL-TG_percent	41
Total Cholesterol in large VLDL	L-VLDL-C	46
Total cholesterol to total lipids ratio in large VLDL	L-VLDL-C_percent	23
Cholesterol esters in large VLDL	L-VLDL-CE	44
Cholesteryl esters to total lipids ratio in large VLDL	L-VLDL-CE_percent	23
Free cholesterol in large VLDL	L-VLDL-FC	41
Free cholesterol to total lipids ratio in large VLDL	L-VLDL-FC_percent	16
Total lipids in large VLDL	L-VLDL-L	47
Concentration of large VLDL particles	L-VLDL-P	47
Phospholipids in large VLDL	L-VLDL-PL	46
Phospholipids to total lipids ratio in large VLDL	L-VLDL-PL_percent	26
Triglycerides in large VLDL	L-VLDL-TG	44
Triglycerides to total lipids ratio in large VLDL	L-VLDL-TG_percent	28
Total cholesterol levels in medium HDL	M-HDL-C	37
Total cholesterol to total lipids ratio in medium HDL	M-HDL-C_percent	42
Cholesterol esters in medium HDL	M-HDL-CE	39
Cholesteryl esters to total lipids ratio in medium HDL	M-HDL-CE_percent	42
Free cholesterol in medium HDL	M-HDL-FC	35
Free cholesterol to total lipids ratio in medium HDL	M-HDL-FC_percent	33
Total lipids in medium HDL	M-HDL-L	41
Concentration of medium HDL particles	M-HDL-P	39
Phospholipids in medium HDL	M-HDL-PL	42
Phospholipids to total lipids ratio in medium HDL	M-HDL-PL_percent	24
Triglycerides in medium HDL	M-HDL-TG	44
Triglycerides to total lipids ratio in medium HDL	M-HDL-TG_percent	53
Total cholesterol in medium LDL	M-LDL-C	62
Total cholesterol to total lipids ratio in medium LDL	M-LDL-C_percent	52
Cholesterol esters in medium LDL	M-LDL-CE	62
Cholesteryl esters to total lipids ratio in medium LDL	M-LDL-CE_percent	53
Free cholesterol in medium LDL	M-LDL-FC	61
Free cholesterol to total lipids ratio in medium LDL	M-LDL-FC_percent	63
Total lipid levels in medium LDL	M-LDL-L	63
Concentration of medium LDL particles	M-LDL-P	63
Phospholipids in medium LDL	M-LDL-PL	66
Phospholipids to total lipids ratio in medium LDL	M-LDL-PL_percent	59
Triglycerides in medium LDL	M-LDL-TG	53
Triglycerides to total lipids ratio in medium LDL	M-LDL-TG_percent	29
Monounsaturated fatty acids (16:1, 18:1) levels	MUFA	49
Ratio of monounsaturated fatty acids to total fatty acids	MUFAbyFA	31
Total cholesterol in medium VLDL	M-VLDL-C	56
Total cholesterol to total lipids ratio in medium VLDL	M-VLDL-C_percent	41
Cholesterol esters in medium VLDL	M-VLDL-CE	60
Cholesteryl esters to total lipids ratio in medium VLDL	M-VLDL-CE_percent	42
Free cholesterol in medium VLDL	M-VLDL-FC	53
Free cholesterol to total lipids ratio in medium VLDL	M-VLDL-FC_percent	29
Total lipids in medium VLDL	M-VLDL-L	53
Concentration of medium VLDL particles	M-VLDL-P	53
Phospholipids in medium VLDL	M-VLDL-PL	54
Phospholipids to total lipids ratio in medium VLDL	M-VLDL-PL_percent	35
Triglycerides in medium VLDL	M-VLDL-TG	52
Triglycerides to total lipids ratio in medium VLDL	M-VLDL-TG_percent	37
Phosphatidylcholine and other choline levels	PC	55
Phenylalanine levels	Phe	14
Polyunsaturated fatty acids	PUFA	68
Ratio of polyunsaturated fatty acids to total fatty acids	PUFAbyFA	25
Pyruvate levels	Pyr	3
Remnant cholesterol (non-HDL, non-LDL -cholesterol)	Remnant-C	64
Serum total cholesterol levels	SerμM-C	72
Serum total triglyceride levels	SerμM-TG	55
Saturated fatty acids	SFA	47
Ratio of saturated fatty acids to total fatty acids	SFAbyFA	14
Total cholesterol levels in small HDL	S-HDL-C	27
Total cholesterol to total lipids ratio in small HDL	S-HDL-C_percent	55
Cholesterol esters in small HDL	S-HDL-CE	36
Cholesteryl esters to total lipids ratio in small HDL	S-HDL-CE_percent	52
Free cholesterol in small HDL	S-HDL-FC	29
Free cholesterol to total lipids ratio in small HDL	S-HDL-FC_percent	32
Total lipids in small HDL	S-HDL-L	22
Concentration of small HDL particles	S-HDL-P	22
Phospholipids in small HDL	S-HDL-PL	38
Phospholipids to total lipids ratio in small HDL	S-HDL-PL_percent	58
Triglycerides in small HDL	S-HDL-TG	52
Triglycerides to total lipids ratio in small HDL	S-HDL-TG_percent	53
Total Cholesterol in small LDL	S-LDL-C	64
Total cholesterol to total lipids ratio in small LDL	S-LDL-C_percent	63
Cholesterol esters in small LDL	S-LDL-CE	62
Cholesteryl esters to total lipids ratio in small LDL	S-LDL-CE_percent	56
Free cholesterol in small LDL	S-LDL-FC	64
Free cholesterol to total lipids ratio in small LDL	S-LDL-FC_percent	65
Total lipids in small LDL	S-LDL-L	66
Concentration of small LDL particles	S-LDL-P	63
Phospholipids in small LDL	S-LDL-PL	67
Phospholipids to total lipids ratio in small LDL	S-LDL-PL_percent	62
Triglycerides in small LDL	S-LDL-TG	57
Triglycerides to total lipids ratio in small LDL	S-LDL-TG_percent	33
Sphingomyelins levels	SM	59
Total cholesterol in small VLDL	S-VLDL-C	64
Total cholesterol to total lipids ratio in small VLDL	S-VLDL-C_percent	40
Cholesterol esters in small VLDL	S-VLDL-CE	57
Cholesteryl esters to total lipids ratio in small VLDL	S-VLDL-CE_percent	39
Free cholesterol in small VLDL	S-VLDL-FC	60
Free cholesterol to total lipids ratio in small VLDL	S-VLDL-FC_percent	30
Total lipids in small VLDL	S-VLDL-L	59
Concentration of small VLDL particles	S-VLDL-P	63
Phospholipids in small VLDL	S-VLDL-PL	61
Phospholipids to total lipids ratio in small VLDL	S-VLDL-PL_percent	39
Triglycerides in small VLDL	S-VLDL-TG	56
Triglycerides to total lipids ratio in small VLDL	S-VLDL-TG_percent	49
Ratio of triglycerides to phosphoglycerides	TGbyPG	52
Total cholines levels	TotCho	52
Total fatty acids	TotFA	55
Total phosphoglycerides levels	TotPG	51
Tyrosine levels	Tyr	24
Estimated degree of unsaturation	UnsatDeg	22
Valine levels	Val	15
Total cholesterol levels in VLDL	VLDL-C	64
Mean diameter of VLDL particles	VLDL-D	46
Triglyceride levels in VLDL	VLDL-TG	52
Total cholesterol levels in very large HDL	XL-HDL-C	60
Total cholesterol to total lipids ratio in very large HDL	XL-HDL-C_percent	40
Cholesterol esters in very large HDL	XL-HDL-CE	55
Cholesteryl esters to total lipids ratio in very large HDL	XL-HDL-CE_percent	38
Free cholesterol in very large HDL	XL-HDL-FC	72
Free cholesterol to total lipids ratio in very large HDL	XL-HDL-FC_percent	30
Total lipids in very large HDL	XL-HDL-L	73
Concentration of very large HDL particles	XL-HDL-P	75
Phospholipids in very large HDL	XL-HDL-PL	81
Phospholipids to total lipids ratio in very large HDL	XL-HDL-PL_percent	48
Triglycerides in very large HDL	XL-HDL-TG	45
Triglycerides to total lipids ratio in very large HDL	XL-HDL-TG_percent	38
Total cholesterol in very large VLDL	XL-VLDL-C	38
Total cholesterol to total lipids ratio in very large VLDL	XL-VLDL-C_percent	22
Cholesterol esters in very large VLDL	XL-VLDL-CE	40
Cholesteryl esters to total lipids ratio in very large VLDL	XL-VLDL-CE_percent	14
Free cholesterol in very large VLDL	XL-VLDL-FC	35
Free cholesterol to total lipids ratio in very large VLDL	XL-VLDL-FC_percent	20
Total lipids in very large VLDL	XL-VLDL-L	38
Concentration of very large VLDL particles	XL-VLDL-P	38
Phospholipids in very large VLDL	XL-VLDL-PL	39
Phospholipids to total lipids ratio in very large VLDL	XL-VLDL-PL_percent	23
Triglycerides in very large VLDL	XL-VLDL-TG	41
Triglycerides to total lipids ratio in very large VLDL	XL-VLDL-TG_percent	23
Total cholesterol in very small VLDL	XS-VLDL-C	53
Total cholesterol to total lipids ratio in very small VLDL	XS-VLDL-C_percent	31
Cholesterol esters in very small VLDL	XS-VLDL-CE	49
Cholesteryl esters to total lipids ratio in very small VLDL	XS-VLDL-CE_percent	24
Free cholesterol in very small VLDL	XS-VLDL-FC	57
Free cholesterol to total lipids ratio in very small VLDL	XS-VLDL-FC_percent	28
Total lipids in very small VLDL	XS-VLDL-L	67
Concentration of very small VLDL particles	XS-VLDL-P	65
Phospholipids in very small VLDL	XS-VLDL-PL	67
Phospholipids to total lipids ratio in very small VLDL	XS-VLDL-PL_percent	41
Triglycerides in very small VLDL	XS-VLDL-TG	62
Triglycerides to total lipids ratio in very small VLDL	XS-VLDL-TG_percent	48
Total cholesterol levels in chylomicrons and extremely large VLDL	XXL-VLDL-C	41
Total cholesterol to total lipids ratio in chylomicrons and extremely large VLDL	XXL-VLDL-C_percent	25
Cholesteryl ester levels in chylomicrons and extremely large VLDL	XXL-VLDL-CE	41
Cholesteryl esters to total lipids ratio in chylomicrons and extremely large VLDL	XXL-VLDL-CE_percent	21
Free cholesterol levels in chylomicrons and extremely large VLDL	XXL-VLDL-FC	37
Free cholesterol to total lipids ratio in chylomicrons and extremely large VLDL	XXL-VLDL-FC_percent	16
Total lipid levels in chylomicrons and extremely large VLDL	XXL-VLDL-L	37
Concentration of chylomicrons and extremely large VLDL particles	XXL-VLDL-P	38
Phospholipid levels in chylomicrons and extremely large VLDL	XXL-VLDL-PL	41
Phospholipids to total lipids ratio in chylomicrons and extremely large VLDL	XXL-VLDL-PL_percent	22
Triglyceride levels in chylomicrons and extremely large VLDL	XXL-VLDL-TG	39
Triglycerides to total lipids ratio in chylomicrons and extremely large VLDL	XXL-VLDL-TG_percent	19

## Sheet: Table S2
Table S2	IVW estimates between 171 lipoproteins and colorectal cancer
171 Lipoproteins
Reported traits	Abbreviations	method	nsnp	b	se	pval
Cholesterol esters in IDL	IDL-CE	Inverse variance weighted (multiplicative random effects)	66	0.0492221	0.0431629	0.254128
Cholesterol esters in large HDL	L-HDL-CE	Inverse variance weighted (multiplicative random effects)	65	0.0592707	0.0455583	0.193264
Cholesterol esters in large LDL	L-LDL-CE	Inverse variance weighted (multiplicative random effects)	60	0.0467267	0.0460385	0.31013
Cholesterol esters in large VLDL	L-VLDL-CE	Inverse variance weighted (multiplicative random effects)	42	-0.00375285	0.0661004	0.954724
Cholesterol esters in medium HDL	M-HDL-CE	Inverse variance weighted (multiplicative random effects)	38	-0.0512964	0.0707817	0.468629
Cholesterol esters in medium LDL	M-LDL-CE	Inverse variance weighted (multiplicative random effects)	60	0.0659269	0.0448878	0.141913
Cholesterol esters in medium VLDL	M-VLDL-CE	Inverse variance weighted (multiplicative random effects)	57	0.0182599	0.054153	0.735973
Cholesterol esters in small HDL	S-HDL-CE	Inverse variance weighted (multiplicative random effects)	34	-0.0127995	0.0710532	0.857043
Cholesterol esters in small LDL	S-LDL-CE	Inverse variance weighted (multiplicative random effects)	60	0.0529917	0.0447378	0.236217
Cholesterol esters in small VLDL	S-VLDL-CE	Inverse variance weighted (multiplicative random effects)	57	0.0612745	0.0543676	0.259726
Cholesterol esters in very large HDL	XL-HDL-CE	Inverse variance weighted (multiplicative random effects)	52	0.173814	0.0648404	0.00734802
Cholesterol esters in very large VLDL	XL-VLDL-CE	Inverse variance weighted (multiplicative random effects)	39	-0.0305316	0.0684793	0.655704
Cholesterol esters in very small VLDL	XS-VLDL-CE	Inverse variance weighted (multiplicative random effects)	47	0.0841547	0.051513	0.10233
Cholesteryl ester levels in chylomicrons and extremely large VLDL	XXL-VLDL-CE	Inverse variance weighted (multiplicative random effects)	39	-0.00320876	0.0660846	0.961274
Cholesteryl esters to total lipids ratio in chylomicrons and extremely large VLDL	XXL-VLDL-CE_percent	Inverse variance weighted (multiplicative random effects)	19	0.240901	0.0815594	0.00313998
Cholesteryl esters to total lipids ratio in IDL	IDL-CE_percent	Inverse variance weighted (multiplicative random effects)	28	-0.0133011	0.0607589	0.826716
Cholesteryl esters to total lipids ratio in large HDL	L-HDL-CE_percent	Inverse variance weighted (multiplicative random effects)	31	0.0323649	0.0681376	0.634792
Cholesteryl esters to total lipids ratio in large LDL	L-LDL-CE_percent	Inverse variance weighted (multiplicative random effects)	48	0.00509233	0.0483398	0.916102
Cholesteryl esters to total lipids ratio in large VLDL	L-VLDL-CE_percent	Inverse variance weighted (multiplicative random effects)	22	0.186128	0.0958859	0.0522416
Cholesteryl esters to total lipids ratio in medium HDL	M-HDL-CE_percent	Inverse variance weighted (multiplicative random effects)	41	-0.0196746	0.0518612	0.704413
Cholesteryl esters to total lipids ratio in medium LDL	M-LDL-CE_percent	Inverse variance weighted (multiplicative random effects)	52	0.000464329	0.0455115	0.99186
Cholesteryl esters to total lipids ratio in medium VLDL	M-VLDL-CE_percent	Inverse variance weighted (multiplicative random effects)	41	0.132348	0.0616126	0.0317078
Cholesteryl esters to total lipids ratio in small HDL	S-HDL-CE_percent	Inverse variance weighted (multiplicative random effects)	50	0.0176078	0.0598518	0.768612
Cholesteryl esters to total lipids ratio in small LDL	S-LDL-CE_percent	Inverse variance weighted (multiplicative random effects)	54	0.0216981	0.0424477	0.609231
Cholesteryl esters to total lipids ratio in small VLDL	S-VLDL-CE_percent	Inverse variance weighted (multiplicative random effects)	38	0.0849341	0.0604624	0.160098
Cholesteryl esters to total lipids ratio in very large HDL	XL-HDL-CE_percent	Inverse variance weighted (multiplicative random effects)	37	-0.117891	0.0682625	0.0841634
Cholesteryl esters to total lipids ratio in very large VLDL	XL-VLDL-CE_percent	Inverse variance weighted (multiplicative random effects)	13	0.219569	0.151266	0.146628
Cholesteryl esters to total lipids ratio in very small VLDL	XS-VLDL-CE_percent	Inverse variance weighted (multiplicative random effects)	22	0.0956647	0.0952328	0.315121
Concentration of chylomicrons and extremely large VLDL particles	XXL-VLDL-P	Inverse variance weighted (multiplicative random effects)	38	-0.0374625	0.073982	0.612595
Concentration of IDL particles	IDL-P	Inverse variance weighted (multiplicative random effects)	65	0.0404359	0.0428167	0.344967
Concentration of large HDL particles	L-HDL-P	Inverse variance weighted (multiplicative random effects)	65	0.0585281	0.0481543	0.224203
Concentration of large LDL particles	L-LDL-P	Inverse variance weighted (multiplicative random effects)	64	0.0542439	0.0438394	0.215964
Concentration of large VLDL particles	L-VLDL-P	Inverse variance weighted (multiplicative random effects)	44	-0.0216485	0.0700461	0.757275
Concentration of medium HDL particles	M-HDL-P	Inverse variance weighted (multiplicative random effects)	37	0.0132131	0.0698793	0.850027
Concentration of medium LDL particles	M-LDL-P	Inverse variance weighted (multiplicative random effects)	61	0.0483751	0.0457762	0.290615
Concentration of medium VLDL particles	M-VLDL-P	Inverse variance weighted (multiplicative random effects)	50	-0.0252381	0.0605869	0.676999
Concentration of small HDL particles	S-HDL-P	Inverse variance weighted (multiplicative random effects)	20	-0.199955	0.10472	0.0562074
Concentration of small LDL particles	S-LDL-P	Inverse variance weighted (multiplicative random effects)	61	0.0473208	0.0459028	0.302592
Concentration of small VLDL particles	S-VLDL-P	Inverse variance weighted (multiplicative random effects)	60	-0.010517	0.0550347	0.848449
Concentration of very large HDL particles	XL-HDL-P	Inverse variance weighted (multiplicative random effects)	70	0.111571	0.0516681	0.03082
Concentration of very large VLDL particles	XL-VLDL-P	Inverse variance weighted (multiplicative random effects)	37	-0.0297415	0.0741493	0.688344
Concentration of very small VLDL particles	XS-VLDL-P	Inverse variance weighted (multiplicative random effects)	64	0.058193	0.0481005	0.226347
Free cholesterol in IDL	IDL-FC	Inverse variance weighted (multiplicative random effects)	67	0.056635	0.0412575	0.16984
Free cholesterol in large HDL	L-HDL-FC	Inverse variance weighted (multiplicative random effects)	67	0.0626517	0.0484878	0.196318
Free cholesterol in large LDL	L-LDL-FC	Inverse variance weighted (multiplicative random effects)	68	0.0594039	0.0433183	0.17027
Free cholesterol in large VLDL	L-VLDL-FC	Inverse variance weighted (multiplicative random effects)	40	-0.0221626	0.0688333	0.747471
Free cholesterol in medium HDL	M-HDL-FC	Inverse variance weighted (multiplicative random effects)	33	0.033561	0.0889892	0.706073
Free cholesterol in medium LDL	M-LDL-FC	Inverse variance weighted (multiplicative random effects)	58	0.0523916	0.0506782	0.301225
Free cholesterol in medium VLDL	M-VLDL-FC	Inverse variance weighted (multiplicative random effects)	51	-0.0180588	0.0589579	0.759377
Free cholesterol in small HDL	S-HDL-FC	Inverse variance weighted (multiplicative random effects)	28	-0.166964	0.0779413	0.0321796
Free cholesterol in small LDL	S-LDL-FC	Inverse variance weighted (multiplicative random effects)	62	0.028812	0.0479673	0.548067
Free cholesterol in small VLDL	S-VLDL-FC	Inverse variance weighted (multiplicative random effects)	58	0.0156911	0.0500835	0.754053
Free cholesterol in very large HDL	XL-HDL-FC	Inverse variance weighted (multiplicative random effects)	66	0.144274	0.0580185	0.0128938
Free cholesterol in very large VLDL	XL-VLDL-FC	Inverse variance weighted (multiplicative random effects)	34	-0.0269859	0.0788316	0.732107
Free cholesterol in very small VLDL	XS-VLDL-FC	Inverse variance weighted (multiplicative random effects)	53	0.0583299	0.0492804	0.236559
Free cholesterol levels in chylomicrons and extremely large VLDL	XXL-VLDL-FC	Inverse variance weighted (multiplicative random effects)	37	-0.0338983	0.0772888	0.660957
Free cholesterol to total lipids ratio in chylomicrons and extremely large VLDL	XXL-VLDL-FC_percent	Inverse variance weighted (multiplicative random effects)	15	-0.028791	0.119473	0.809569
Free cholesterol to total lipids ratio in IDL	IDL-FC_percent	Inverse variance weighted (multiplicative random effects)	51	0.0438072	0.0658957	0.506181
Free cholesterol to total lipids ratio in large HDL	L-HDL-FC_percent	Inverse variance weighted (multiplicative random effects)	41	0.101573	0.0785173	0.19579
Free cholesterol to total lipids ratio in large LDL	L-LDL-FC_percent	Inverse variance weighted (multiplicative random effects)	52	0.0212425	0.062074	0.732191
Free cholesterol to total lipids ratio in large VLDL	L-VLDL-FC_percent	Inverse variance weighted (multiplicative random effects)	16	0.034299	0.10615	0.746604
Free cholesterol to total lipids ratio in medium HDL	M-HDL-FC_percent	Inverse variance weighted (multiplicative random effects)	33	0.114516	0.0915879	0.211175
Free cholesterol to total lipids ratio in medium LDL	M-LDL-FC_percent	Inverse variance weighted (multiplicative random effects)	61	-0.0299784	0.0446952	0.502394
Free cholesterol to total lipids ratio in medium VLDL	M-VLDL-FC_percent	Inverse variance weighted (multiplicative random effects)	27	0.0141111	0.0857921	0.869353
Free cholesterol to total lipids ratio in small HDL	S-HDL-FC_percent	Inverse variance weighted (multiplicative random effects)	31	0.00376306	0.0759821	0.9605
Free cholesterol to total lipids ratio in small LDL	S-LDL-FC_percent	Inverse variance weighted (multiplicative random effects)	59	-0.0115898	0.0469591	0.805059
Free cholesterol to total lipids ratio in small VLDL	S-VLDL-FC_percent	Inverse variance weighted (multiplicative random effects)	28	0.0403015	0.0944682	0.66966
Free cholesterol to total lipids ratio in very large HDL	XL-HDL-FC_percent	Inverse variance weighted (multiplicative random effects)	26	0.0569946	0.106073	0.59105
Free cholesterol to total lipids ratio in very large VLDL	XL-VLDL-FC_percent	Inverse variance weighted (multiplicative random effects)	20	0.239287	0.140317	0.0881338
Free cholesterol to total lipids ratio in very small VLDL	XS-VLDL-FC_percent	Inverse variance weighted (multiplicative random effects)	26	0.109462	0.126108	0.385393
Mean diameter of HDL particles	HDL-D	Inverse variance weighted (multiplicative random effects)	71	0.0903464	0.047979	0.059695
Mean diameter of LDL particles	LDL-D	Inverse variance weighted (multiplicative random effects)	30	0.0683757	0.0801929	0.393858
Mean diameter of VLDL particles	VLDL-D	Inverse variance weighted (multiplicative random effects)	44	-0.0358314	0.0630209	0.569652
Phospholipid levels in chylomicrons and extremely large VLDL	XXL-VLDL-PL	Inverse variance weighted (multiplicative random effects)	41	-0.0324682	0.0746531	0.66362
Phospholipids in IDL	IDL-PL	Inverse variance weighted (multiplicative random effects)	68	0.0541299	0.0425426	0.203242
Phospholipids in large HDL	L-HDL-PL	Inverse variance weighted (multiplicative random effects)	61	0.0351281	0.0495276	0.478162
Phospholipids in large LDL	L-LDL-PL	Inverse variance weighted (multiplicative random effects)	63	0.0479698	0.0462992	0.300163
Phospholipids in large VLDL	L-VLDL-PL	Inverse variance weighted (multiplicative random effects)	44	-0.0149642	0.0676335	0.824895
Phospholipids in medium HDL	M-HDL-PL	Inverse variance weighted (multiplicative random effects)	40	0.0155193	0.0677222	0.818743
Phospholipids in medium LDL	M-LDL-PL	Inverse variance weighted (multiplicative random effects)	62	0.0437432	0.0501128	0.382721
Phospholipids in medium VLDL	M-VLDL-PL	Inverse variance weighted (multiplicative random effects)	51	-0.0177605	0.0601344	0.767729
Phospholipids in small HDL	S-HDL-PL	Inverse variance weighted (multiplicative random effects)	37	-0.0961808	0.0702575	0.171007
Phospholipids in small LDL	S-LDL-PL	Inverse variance weighted (multiplicative random effects)	65	0.0699638	0.0506313	0.167024
Phospholipids in small VLDL	S-VLDL-PL	Inverse variance weighted (multiplicative random effects)	58	-0.00912371	0.0524917	0.862013
Phospholipids in very large HDL	XL-HDL-PL	Inverse variance weighted (multiplicative random effects)	76	0.119459	0.0482555	0.0133029
Phospholipids in very large VLDL	XL-VLDL-PL	Inverse variance weighted (multiplicative random effects)	38	-0.0286909	0.0745432	0.70032
Phospholipids in very small VLDL	XS-VLDL-PL	Inverse variance weighted (multiplicative random effects)	63	0.0529217	0.0458181	0.248074
Phospholipids to total lipids ratio in chylomicrons and extremely large VLDL	XXL-VLDL-PL_percent	Inverse variance weighted (multiplicative random effects)	21	-0.0992514	0.137735	0.471157
Phospholipids to total lipids ratio in IDL	IDL-PL_percent	Inverse variance weighted (multiplicative random effects)	29	-0.0501812	0.0826855	0.543922
Phospholipids to total lipids ratio in large HDL	L-HDL-PL_percent	Inverse variance weighted (multiplicative random effects)	33	-0.125563	0.062874	0.0458186
Phospholipids to total lipids ratio in large LDL	L-LDL-PL_percent	Inverse variance weighted (multiplicative random effects)	64	-0.0282946	0.0371254	0.445979
Phospholipids to total lipids ratio in large VLDL	L-VLDL-PL_percent	Inverse variance weighted (multiplicative random effects)	24	0.139166	0.0839581	0.0974052
Phospholipids to total lipids ratio in medium HDL	M-HDL-PL_percent	Inverse variance weighted (multiplicative random effects)	24	0.0524853	0.0927387	0.571429
Phospholipids to total lipids ratio in medium LDL	M-LDL-PL_percent	Inverse variance weighted (multiplicative random effects)	57	-0.0095585	0.0412968	0.816958
Phospholipids to total lipids ratio in medium VLDL	M-VLDL-PL_percent	Inverse variance weighted (multiplicative random effects)	34	0.0279024	0.0884724	0.752474
Phospholipids to total lipids ratio in small HDL	S-HDL-PL_percent	Inverse variance weighted (multiplicative random effects)	55	-0.0253781	0.0549098	0.643954
Phospholipids to total lipids ratio in small LDL	S-LDL-PL_percent	Inverse variance weighted (multiplicative random effects)	60	-0.0165852	0.0435715	0.703469
Phospholipids to total lipids ratio in small VLDL	S-VLDL-PL_percent	Inverse variance weighted (multiplicative random effects)	38	-0.0237527	0.0593218	0.688858
Phospholipids to total lipids ratio in very large HDL	XL-HDL-PL_percent	Inverse variance weighted (multiplicative random effects)	46	0.120665	0.0683304	0.0774108
Phospholipids to total lipids ratio in very large VLDL	XL-VLDL-PL_percent	Inverse variance weighted (multiplicative random effects)	23	0.23568	0.109026	0.0306427
Phospholipids to total lipids ratio in very small VLDL	XS-VLDL-PL_percent	Inverse variance weighted (multiplicative random effects)	38	-0.0324522	0.062785	0.605241
Total Cholesterol in IDL	IDL-C	Inverse variance weighted (multiplicative random effects)	68	0.048203	0.0419316	0.250324
Total cholesterol in large HDL	L-HDL-C	Inverse variance weighted (multiplicative random effects)	68	0.0557584	0.0455777	0.221189
Total cholesterol in large LDL	L-LDL-C	Inverse variance weighted (multiplicative random effects)	61	0.0557905	0.0453331	0.218443
Total Cholesterol in large VLDL	L-VLDL-C	Inverse variance weighted (multiplicative random effects)	44	-0.0173938	0.0656853	0.79116
Total cholesterol in medium LDL	M-LDL-C	Inverse variance weighted (multiplicative random effects)	59	0.0615316	0.0453728	0.175056
Total cholesterol in medium VLDL	M-VLDL-C	Inverse variance weighted (multiplicative random effects)	55	-0.00673547	0.0566997	0.90544
Total Cholesterol in small LDL	S-LDL-C	Inverse variance weighted (multiplicative random effects)	62	0.0518031	0.0442802	0.242043
Total cholesterol in small VLDL	S-VLDL-C	Inverse variance weighted (multiplicative random effects)	62	0.0257535	0.0482882	0.593805
Total cholesterol in very large VLDL	XL-VLDL-C	Inverse variance weighted (multiplicative random effects)	37	-0.0322179	0.0725958	0.657188
Total cholesterol in very small VLDL	XS-VLDL-C	Inverse variance weighted (multiplicative random effects)	51	0.0711192	0.0484417	0.142067
Total cholesterol levels in chylomicrons and extremely large VLDL	XXL-VLDL-C	Inverse variance weighted (multiplicative random effects)	40	-0.0241861	0.0715583	0.735369
Total cholesterol levels in medium HDL	M-HDL-C	Inverse variance weighted (multiplicative random effects)	36	-0.0275045	0.069784	0.69348
Total cholesterol levels in small HDL	S-HDL-C	Inverse variance weighted (multiplicative random effects)	25	-0.072283	0.0900868	0.422339
Total cholesterol levels in very large HDL	XL-HDL-C	Inverse variance weighted (multiplicative random effects)	56	0.175298	0.0609842	0.00404695
Total cholesterol to total lipids ratio in chylomicrons and extremely large VLDL	XXL-VLDL-C_percent	Inverse variance weighted (multiplicative random effects)	24	0.184828	0.0775359	0.0171365
Total cholesterol to total lipids ratio in IDL	IDL-C_percent	Inverse variance weighted (multiplicative random effects)	42	0.0128374	0.0666567	0.84728
Total cholesterol to total lipids ratio in large HDL	L-HDL-C_percent	Inverse variance weighted (multiplicative random effects)	41	0.0437273	0.0696406	0.530069
Total cholesterol to total lipids ratio in large LDL	L-LDL-C_percent	Inverse variance weighted (multiplicative random effects)	53	0.0137005	0.0470977	0.771131
Total cholesterol to total lipids ratio in large VLDL	L-VLDL-C_percent	Inverse variance weighted (multiplicative random effects)	22	0.130369	0.0872054	0.134924
Total cholesterol to total lipids ratio in medium HDL	M-HDL-C_percent	Inverse variance weighted (multiplicative random effects)	41	-0.012069	0.0575538	0.833901
Total cholesterol to total lipids ratio in medium LDL	M-LDL-C_percent	Inverse variance weighted (multiplicative random effects)	51	0.010232	0.0501883	0.838454
Total cholesterol to total lipids ratio in medium VLDL	M-VLDL-C_percent	Inverse variance weighted (multiplicative random effects)	40	0.136678	0.0542001	0.0116782
Total cholesterol to total lipids ratio in small HDL	S-HDL-C_percent	Inverse variance weighted (multiplicative random effects)	52	0.0287357	0.0606294	0.635531
Total cholesterol to total lipids ratio in small LDL	S-LDL-C_percent	Inverse variance weighted (multiplicative random effects)	61	0.0147026	0.0495483	0.76667
Total cholesterol to total lipids ratio in small VLDL	S-VLDL-C_percent	Inverse variance weighted (multiplicative random effects)	40	0.0923435	0.062572	0.139999
Total cholesterol to total lipids ratio in very large HDL	XL-HDL-C_percent	Inverse variance weighted (multiplicative random effects)	40	-0.116976	0.0676199	0.0836483
Total cholesterol to total lipids ratio in very large VLDL	XL-VLDL-C_percent	Inverse variance weighted (multiplicative random effects)	20	0.193955	0.104499	0.0634462
Total cholesterol to total lipids ratio in very small VLDL	XS-VLDL-C_percent	Inverse variance weighted (multiplicative random effects)	30	0.110887	0.0824802	0.178815
Total lipid levels in chylomicrons and extremely large VLDL	XXL-VLDL-L	Inverse variance weighted (multiplicative random effects)	37	-0.03983	0.075922	0.599849
Total lipid levels in medium LDL	M-LDL-L	Inverse variance weighted (multiplicative random effects)	60	0.0490148	0.0451669	0.277836
Total lipids in IDL	IDL-L	Inverse variance weighted (multiplicative random effects)	64	0.0447264	0.0419247	0.286051
Total lipids in large HDL	L-HDL-L	Inverse variance weighted (multiplicative random effects)	62	0.0575801	0.0480702	0.230982
Total lipids in large LDL	L-LDL-L	Inverse variance weighted (multiplicative random effects)	63	0.0510748	0.0440481	0.246243
Total lipids in large VLDL	L-VLDL-L	Inverse variance weighted (multiplicative random effects)	44	-0.0227729	0.0687591	0.740494
Total lipids in medium HDL	M-HDL-L	Inverse variance weighted (multiplicative random effects)	38	0.0282322	0.0677893	0.677066
Total lipids in medium VLDL	M-VLDL-L	Inverse variance weighted (multiplicative random effects)	50	-0.0204057	0.0599562	0.733598
Total lipids in small HDL	S-HDL-L	Inverse variance weighted (multiplicative random effects)	21	-0.195322	0.105084	0.0630671
Total lipids in small LDL	S-LDL-L	Inverse variance weighted (multiplicative random effects)	64	0.0424025	0.0446291	0.342057
Total lipids in small VLDL	S-VLDL-L	Inverse variance weighted (multiplicative random effects)	57	0.000139339	0.0486105	0.997713
Total lipids in very large HDL	XL-HDL-L	Inverse variance weighted (multiplicative random effects)	68	0.120002	0.0520529	0.0211447
Total lipids in very large VLDL	XL-VLDL-L	Inverse variance weighted (multiplicative random effects)	37	-0.0287762	0.0741818	0.69808
Total lipids in very small VLDL	XS-VLDL-L	Inverse variance weighted (multiplicative random effects)	66	0.0708936	0.0477369	0.13752
Triglyceride levels in chylomicrons and extremely large VLDL	XXL-VLDL-TG	Inverse variance weighted (multiplicative random effects)	39	-0.0463728	0.0752091	0.537509
Triglycerides in IDL	IDL-TG	Inverse variance weighted (multiplicative random effects)	54	0.0304307	0.0499753	0.542581
Triglycerides in large HDL	L-HDL-TG	Inverse variance weighted (multiplicative random effects)	34	0.108065	0.055288	0.0506326
Triglycerides in large LDL	L-LDL-TG	Inverse variance weighted (multiplicative random effects)	56	0.0238933	0.0476036	0.615722
Triglycerides in large VLDL	L-VLDL-TG	Inverse variance weighted (multiplicative random effects)	43	-0.0215018	0.0696124	0.757413
Triglycerides in medium HDL	M-HDL-TG	Inverse variance weighted (multiplicative random effects)	41	0.00627572	0.0611725	0.918288
Triglycerides in medium LDL	M-LDL-TG	Inverse variance weighted (multiplicative random effects)	49	0.0257101	0.0492021	0.601294
Triglycerides in medium VLDL	M-VLDL-TG	Inverse variance weighted (multiplicative random effects)	48	-0.0168143	0.0680988	0.804978
Triglycerides in small HDL	S-HDL-TG	Inverse variance weighted (multiplicative random effects)	52	-0.0180798	0.0565227	0.749068
Triglycerides in small LDL	S-LDL-TG	Inverse variance weighted (multiplicative random effects)	54	0.0156661	0.0489967	0.749167
Triglycerides in small VLDL	S-VLDL-TG	Inverse variance weighted (multiplicative random effects)	53	-0.0261292	0.0569348	0.646282
Triglycerides in very large HDL	XL-HDL-TG	Inverse variance weighted (multiplicative random effects)	44	0.123679	0.0642517	0.0542399
Triglycerides in very large VLDL	XL-VLDL-TG	Inverse variance weighted (multiplicative random effects)	40	-0.0326045	0.0717348	0.649459
Triglycerides in very small VLDL	XS-VLDL-TG	Inverse variance weighted (multiplicative random effects)	59	0.0139602	0.0511587	0.784945
Triglycerides to total lipids ratio in chylomicrons and extremely large VLDL	XXL-VLDL-TG_percent	Inverse variance weighted (multiplicative random effects)	18	-0.186187	0.0869177	0.0321852
Triglycerides to total lipids ratio in IDL	IDL-TG_percent	Inverse variance weighted (multiplicative random effects)	46	-0.00514361	0.0599087	0.93158
Triglycerides to total lipids ratio in large HDL	L-HDL-TG_percent	Inverse variance weighted (multiplicative random effects)	40	0.0563538	0.0568745	0.321762
Triglycerides to total lipids ratio in large LDL	L-LDL-TG_percent	Inverse variance weighted (multiplicative random effects)	40	-0.0104397	0.0671105	0.87638
Triglycerides to total lipids ratio in large VLDL	L-VLDL-TG_percent	Inverse variance weighted (multiplicative random effects)	26	-0.0634195	0.075628	0.40171
Triglycerides to total lipids ratio in medium HDL	M-HDL-TG_percent	Inverse variance weighted (multiplicative random effects)	51	0.0108738	0.0607756	0.858002
Triglycerides to total lipids ratio in medium LDL	M-LDL-TG_percent	Inverse variance weighted (multiplicative random effects)	28	0.000172745	0.0822981	0.998325
Triglycerides to total lipids ratio in medium VLDL	M-VLDL-TG_percent	Inverse variance weighted (multiplicative random effects)	36	-0.084658	0.0517819	0.102071
Triglycerides to total lipids ratio in small HDL	S-HDL-TG_percent	Inverse variance weighted (multiplicative random effects)	51	0.0186318	0.0648821	0.773986
Triglycerides to total lipids ratio in small LDL	S-LDL-TG_percent	Inverse variance weighted (multiplicative random effects)	31	-0.00460454	0.0766269	0.952084
Triglycerides to total lipids ratio in small VLDL	S-VLDL-TG_percent	Inverse variance weighted (multiplicative random effects)	48	-0.0705853	0.0652514	0.279366
Triglycerides to total lipids ratio in very large HDL	XL-HDL-TG_percent	Inverse variance weighted (multiplicative random effects)	36	-0.0325899	0.07975	0.682796
Triglycerides to total lipids ratio in very large VLDL	XL-VLDL-TG_percent	Inverse variance weighted (multiplicative random effects)	22	-0.139165	0.0963275	0.148539
Triglycerides to total lipids ratio in very small VLDL	XS-VLDL-TG_percent	Inverse variance weighted (multiplicative random effects)	47	-0.023682	0.0578864	0.682458

## Sheet: Table S3
Table S3	IVW estimates between 23 lipids and colorectal cancer
23 Lipids
exposure		method	nsnp	b	se	pval
Apolipoprotein A-I levels	ApoA1	Inverse variance weighted (multiplicative random effects)	57	0.10764	0.0598318	0.0720118
Apolipoprotein B levels	ApoB	Inverse variance weighted (multiplicative random effects)	63	-0.0104482	0.0404207	0.796031
Diacylglycerol levels	DAG	Inverse variance weighted (multiplicative random effects)	17	-0.0764205	0.072249	0.290174
Esterified cholesterol levels	EstC	Inverse variance weighted (multiplicative random effects)	70	0.0876264	0.0478343	0.0669703
Free cholesterol levels	FreeC	Inverse variance weighted (multiplicative random effects)	61	0.0715239	0.0452198	0.11372
Phosphatidylcholine and other choline levels	PC	Inverse variance weighted (multiplicative random effects)	52	0.102604	0.0566193	0.0699595
Ratio of apolipoprotein B to apolipoprotein A1 levels	ApoBbyApoA1	Inverse variance weighted (multiplicative random effects)	69	0.0318477	0.044058	0.469767
Ratio of diacylglycerol to triglycerides	DAGbyTG	Inverse variance weighted (multiplicative random effects)	6	-0.223787	0.24454	0.360122
Ratio of triglycerides to phosphoglycerides	TGbyPG	Inverse variance weighted (multiplicative random effects)	51	-0.0207193	0.061873	0.737725
Remnant cholesterol (non-HDL, non-LDL -cholesterol)	Remnant-C	Inverse variance weighted (multiplicative random effects)	63	0.0419034	0.051099	0.412191
Serum total cholesterol levels	SerμM-C	Inverse variance weighted (multiplicative random effects)	71	0.075044	0.0460491	0.103175
Serum total triglyceride levels	SerμM-TG	Inverse variance weighted (multiplicative random effects)	53	-0.00280633	0.0596162	0.962455
Sphingomyelins levels	SM	Inverse variance weighted (multiplicative random effects)	53	0.129724	0.0557312	0.0199291
Total cholesterol in HDL2	HDL2-C	Inverse variance weighted (multiplicative random effects)	74	0.0558707	0.0517873	0.280655
Total cholesterol in HDL3	HDL3-C	Inverse variance weighted (multiplicative random effects)	33	0.138174	0.0826789	0.0946793
Total cholesterol levels in HDL	HDL-C	Inverse variance weighted (multiplicative random effects)	71	0.0788609	0.0563236	0.161471
Total cholesterol levels in LDL	LDL-C	Inverse variance weighted (multiplicative random effects)	61	0.0602778	0.0447136	0.177631
Total cholesterol levels in VLDL	VLDL-C	Inverse variance weighted (multiplicative random effects)	62	0.0124624	0.0528084	0.813438
Total cholines levels	TotCho	Inverse variance weighted (multiplicative random effects)	50	0.0895886	0.0549843	0.103239
Total phosphoglycerides levels	TotPG	Inverse variance weighted (multiplicative random effects)	50	0.0887015	0.0554861	0.109904
Triglyceride levels in HDL	HDL-TG	Inverse variance weighted (multiplicative random effects)	43	0.0535156	0.0543488	0.324786
Triglyceride levels in LDL	LDL-TG	Inverse variance weighted (multiplicative random effects)	57	0.0177351	0.0480403	0.712
Triglyceride levels in VLDL	VLDL-TG	Inverse variance weighted (multiplicative random effects)	49	-0.0224344	0.0632041	0.722625

## Sheet: Table S4
Table S4	IVW estimates between 18 fatty acids and colorectal cancer
18 Fatty acids
Reported traits	Abbreviations	method	nsnp	b	se	pval
Conjugated linoleic acid	CLA	Inverse variance weighted (multiplicative random effects)	10	-0.262239	0.180315	0.145852
Docosahexaenoic acid (22:6) levels	DHA	Inverse variance weighted (multiplicative random effects)	34	0.100393	0.0592608	0.0902491
Estimated degree of unsaturation	UnsatDeg	Inverse variance weighted (multiplicative random effects)	22	0.164163	0.0552974	0.00299029
Estimated description of fatty acid chain length not actual carbon number	FALen	Inverse variance weighted (multiplicative random effects)	17	0.0317547	0.0771771	0.680741
Linoleic acid (18:2) levels	LA	Inverse variance weighted (multiplicative random effects)	59	0.00393276	0.054843	0.942833
Monounsaturated fatty acids (16:1, 18:1) levels	MUFA	Inverse variance weighted (multiplicative random effects)	48	-0.0168431	0.063553	0.79099
Omega-3 fatty acids levels	FAw3	Inverse variance weighted (multiplicative random effects)	36	0.113745	0.0497893	0.0223402
Omega-6 fatty acids levels	FAw6	Inverse variance weighted (multiplicative random effects)	63	0.103611	0.050115	0.0386896
Polyunsaturated fatty acids	PUFA	Inverse variance weighted (multiplicative random effects)	65	0.0852506	0.0489923	0.0818445
Ratio of 18:2 linoleic acid to total fatty acids	LAbyFA	Inverse variance weighted (multiplicative random effects)	24	-0.229082	0.0851201	0.00711787
Ratio of 22:6 docosahexaenoic acid to total fatty acids	DHAbyFA	Inverse variance weighted (multiplicative random effects)	16	0.227356	0.0658733	0.000557673
Ratio of monounsaturated fatty acids to total fatty acids	MUFAbyFA	Inverse variance weighted (multiplicative random effects)	30	-0.114091	0.0725927	0.11603
Ratio of omega-3 fatty acids to total fatty acids	FAw3byFA	Inverse variance weighted (multiplicative random effects)	14	0.195771	0.0379651	2.51471e-07
Ratio of omega-6 fatty acids to total fatty acids	FAw6byFA	Inverse variance weighted (multiplicative random effects)	23	-0.0579458	0.105642	0.583342
Ratio of polyunsaturated fatty acids to total fatty acids	PUFAbyFA	Inverse variance weighted (multiplicative random effects)	25	0.0797439	0.116075	0.492082
Ratio of saturated fatty acids to total fatty acids	SFAbyFA	Inverse variance weighted (multiplicative random effects)	13	0.395616	0.135865	0.00359317
Saturated fatty acids	SFA	Inverse variance weighted (multiplicative random effects)	44	0.0193955	0.0655052	0.76716
Total fatty acids	TotFA	Inverse variance weighted (multiplicative random effects)	52	0.0138438	0.0542539	0.798595

## Sheet: Table S5
Table S5	IVW estimates between 19 amino acids and colorectal cancer
19 Amino acids and others
Reported traits	Abbreviations	method	nsnp	b	se	pval
3-Hydroxybutyrate levels	BHB	Inverse variance weighted (multiplicative random effects)	9	-0.0430471	0.156133	0.782773
Acetate levels	Ace	Inverse variance weighted (multiplicative random effects)	6	0.373856	0.373279	0.316562
Acetone levels	Acetone	Inverse variance weighted (multiplicative random effects)	9	0.129029	0.203802	0.526664
Alanine levels	Ala	Inverse variance weighted (multiplicative random effects)	32	-0.169351	0.0902489	0.0605876
Albumin levels	Alb	Inverse variance weighted (multiplicative random effects)	15	-0.255519	0.108299	0.0183056
Citrate levels	Cit	Inverse variance weighted (multiplicative random effects)	12	0.0888827	0.112943	0.431298
Creatinine levels	Crea	Inverse variance weighted (multiplicative random effects)	49	-0.0350953	0.0834717	0.67416
Glucose levels	Glc	Inverse variance weighted (multiplicative random effects)	19	-0.142935	0.117286	0.22296
Glutamine levels	Gln	Inverse variance weighted (multiplicative random effects)	22	0.123763	0.0628626	0.0489775
Glycine levels	Gly	Inverse variance weighted (multiplicative random effects)	27	-0.0118283	0.0379743	0.755434
Glycoprotein acetylation	GlycA	Inverse variance weighted (multiplicative random effects)	26	0.0604131	0.0858751	0.481744
Histidine levels	His	Inverse variance weighted (multiplicative random effects)	17	-0.099031	0.105002	0.345612
Isoleucine levels	Ile	Inverse variance weighted (multiplicative random effects)	24	-0.094441	0.135713	0.486498
Lactate levels	Lac	Inverse variance weighted (multiplicative random effects)	4	-0.324074	0.296407	0.274
Leucine levels	Leu	Inverse variance weighted (multiplicative random effects)	18	-0.261763	0.135019	0.0525371
Phenylalanine levels	Phe	Inverse variance weighted (multiplicative random effects)	14	0.0693642	0.172284	0.68723
Pyruvate levels	Pyr	Inverse variance weighted (multiplicative random effects)	3	-0.53563	0.0924216	6.81177e-09
Tyrosine levels	Tyr	Inverse variance weighted (multiplicative random effects)	23	0.13037	0.115002	0.25695
Valine levels	Val	Inverse variance weighted (multiplicative random effects)	13	-0.097585	0.143662	0.496968

## Sheet: Table S6
Table S6	IVW/Wald ratio estimates between 731 immune cells and colorectal cancer
id.exposure	exposure	outcome	method	nsnp	b	se	pval
ebi-a-GCST90001537	Central Memory CD4+ T cell Absolute Count	CRC	Wald ratio	1	-0.344362	0.0991081	0.000511605
ebi-a-GCST90001590	CD4+ T cell Absolute Count	CRC	Wald ratio	1	-0.301457	0.0867601	0.000511605
ebi-a-GCST90002054	CD8 on Central Memory CD8+ T cell	CRC	Inverse variance weighted	3	-0.147426	0.0458639	0.00130704
ebi-a-GCST90002055	CD8 on naive CD8+ T cell	CRC	Inverse variance weighted	2	-0.123448	0.0392333	0.00165225
ebi-a-GCST90002011	CD64 on CD14+ CD16+ monocyte	CRC	Inverse variance weighted	2	-0.301267	0.104415	0.00391042
ebi-a-GCST90001636	CD4-CD8- Natural Killer T Absolute Count	CRC	Wald ratio	1	0.260646	0.0925722	0.00486858
ebi-a-GCST90001655	CD28+ CD4-CD8- T cell %T cell	CRC	Wald ratio	1	0.334105	0.118684	0.00487628
ebi-a-GCST90001611	CD4+ CD8dim T cell %leukocyte	CRC	Inverse variance weighted	2	-0.178659	0.0647341	0.00578209
ebi-a-GCST90001406	Memory B cell %B cell	CRC	Inverse variance weighted	2	-0.261564	0.0955844	0.00621024
ebi-a-GCST90001864	CD3 on CD28+ CD45RA+ CD8+ T cell	CRC	Inverse variance weighted	3	-0.097066	0.0374363	0.00951884
ebi-a-GCST90001408	Naive-mature B cell %B cell	CRC	Wald ratio	1	0.327808	0.128524	0.0107552
ebi-a-GCST90001768	CD24 on IgD+ CD38+ B cell	CRC	Inverse variance weighted	2	-0.215509	0.0856864	0.0119
ebi-a-GCST90001969	FSC-A on Natural Killer	CRC	Inverse variance weighted	3	0.129777	0.0529656	0.0142774
ebi-a-GCST90001927	CD127 on CD8+ T cell	CRC	Wald ratio	1	0.212253	0.0870115	0.014713
ebi-a-GCST90002056	CD8 on Effector Memory CD8+ T cell	CRC	Inverse variance weighted	4	-0.0834941	0.0345436	0.0156463
ebi-a-GCST90001609	CD4+ CD8dim T cell Absolute Count	CRC	Inverse variance weighted	2	-0.189904	0.0792748	0.016597
ebi-a-GCST90001555	Effector Memory CD8+ T cell %CD8+ T cell	CRC	Inverse variance weighted	4	-0.0630132	0.0264712	0.0172919
ebi-a-GCST90002113	HLA DR on HLA DR+ T cell	CRC	Wald ratio	1	0.161314	0.068529	0.0185752
ebi-a-GCST90002114	HLA DR on HLA DR+ CD4+ T cell	CRC	Wald ratio	1	0.234454	0.0996004	0.0185752
ebi-a-GCST90002067	CD4 on CD39+ activated CD4 regulatory T cell	CRC	Inverse variance weighted	4	0.102643	0.0439393	0.0194903
ebi-a-GCST90001623	Natural Killer T %lymphocyte	CRC	Inverse variance weighted	7	0.0939266	0.0408583	0.021514
ebi-a-GCST90001548	Central Memory CD8+ T cell Absolute Count	CRC	Wald ratio	1	0.207462	0.0912406	0.0229788
ebi-a-GCST90001671	CD39+ CD8+ T cell %CD8+ T cell	CRC	Inverse variance weighted	7	-0.0708261	0.0311833	0.0231297
ebi-a-GCST90001530	Monocytic Myeloid-Derived Suppressor Cells Absolute Count	CRC	Inverse variance weighted	5	-0.0479769	0.021745	0.0273598
ebi-a-GCST90002108	HLA DR on CD33+ HLA DR+ CD14-	CRC	Inverse variance weighted	3	0.0502957	0.0228489	0.0277196
ebi-a-GCST90001542	Effector Memory CD4+ T cell Absolute Count	CRC	Wald ratio	1	0.116523	0.0536879	0.0299784
ebi-a-GCST90001707	BAFF-R on IgD+ CD38- unswitched memory B cell	CRC	Inverse variance weighted	7	-0.0349691	0.0166343	0.0355329
ebi-a-GCST90001556	Effector Memory CD8+ T cell %T cell	CRC	Inverse variance weighted	2	-0.0706369	0.0336501	0.0358033
ebi-a-GCST90001955	CD33 on Immature Myeloid-Derived Suppressor Cells	CRC	Inverse variance weighted	6	-0.0320499	0.0154803	0.0384183
ebi-a-GCST90001457	CD11c+ HLA DR++ monocyte %monocyte	CRC	Wald ratio	1	0.204996	0.0995455	0.0394635
ebi-a-GCST90001833	CD62L on CD62L+ Dendritic Cell	CRC	Inverse variance weighted	2	0.131319	0.0645471	0.0419045
ebi-a-GCST90002076	SSC-A on Natural Killer	CRC	Wald ratio	1	0.138418	0.0683043	0.0427146
ebi-a-GCST90001755	CD20 on IgD- CD38- B cell	CRC	Inverse variance weighted	4	-0.118961	0.0587089	0.042735
ebi-a-GCST90002052	CD45 on Immature Myeloid-Derived Suppressor Cells	CRC	Inverse variance weighted	2	0.0562485	0.0279343	0.0440514
ebi-a-GCST90001830	BAFF-R on CD20- B cell	CRC	Wald ratio	1	-0.130032	0.0652033	0.0461238
ebi-a-GCST90001702	BAFF-R on CD24+ CD27+ B cell	CRC	Inverse variance weighted	9	-0.0318214	0.0160007	0.0467282
ebi-a-GCST90001867	CD3 on CD4+ T cell	CRC	Inverse variance weighted	2	-0.104767	0.0528566	0.0474677
ebi-a-GCST90001718	BAFF-R on switched memory B cell	CRC	Inverse variance weighted	10	-0.031589	0.0160042	0.0484051
ebi-a-GCST90001710	BAFF-R on IgD- CD24- B cell	CRC	Inverse variance weighted	9	-0.0333748	0.0169984	0.0495984
ebi-a-GCST90001924	CD127 on CD28+ CD4+ T cell	CRC	Inverse variance weighted	3	0.106522998246511	0.0543568	0.050031
ebi-a-GCST90001711	BAFF-R on IgD- CD27- B cell	CRC	Inverse variance weighted	9	-0.0330684	0.0168849	0.0501763
ebi-a-GCST90002109	HLA DR on CD33+ HLA DR+ CD14dim	CRC	Inverse variance weighted	3	0.0612544718859893	0.0312772	0.0501785
ebi-a-GCST90001849	CD3 on HLA DR+ CD4+ T cell	CRC	Inverse variance weighted	2	0.0744628457586564	0.0381366	0.0508751
ebi-a-GCST90001908	CCR7 on naive CD8+ T cell	CRC	Inverse variance weighted	2	0.127039139921115	0.0654574	0.0522836
ebi-a-GCST90001844	CD3 on Terminally Differentiated CD4+ T cell	CRC	Wald ratio	1	0.124033978808915	0.064373	0.0540045
ebi-a-GCST90001866	CD3 on CD39+ CD8+ T cell	CRC	Wald ratio	1	0.0971055491990847	0.0503973	0.0540045
ebi-a-GCST90001533	Basophil %CD33dim HLA DR- CD66b-	CRC	Inverse variance weighted	3	-0.0522799	0.027235	0.0549104
ebi-a-GCST90001706	BAFF-R on IgD+ CD38- naive B cell	CRC	Inverse variance weighted	8	-0.028862	0.0150418	0.0550116
ebi-a-GCST90001856	CD3 on CD39+ secreting CD4 regulatory T cell	CRC	Inverse variance weighted	3	0.0537629457911611	0.0287242	0.0612492
ebi-a-GCST90001561	CD45RA+ CD8+ T cell %CD8+ T cell	CRC	Inverse variance weighted	5	0.0213930880158324	0.0114338	0.0613406
ebi-a-GCST90001720	BAFF-R on transitional B cell	CRC	Inverse variance weighted	8	-0.0312303	0.0167932	0.0629283
ebi-a-GCST90001852	CD3 on CD39+ resting CD4 regulatory T cell	CRC	Wald ratio	1	0.100099846860643	0.0539384	0.0634797
ebi-a-GCST90001500	Activated & resting CD4 regulatory T cell %CD4+ T cell	CRC	Inverse variance weighted	3	0.0510371319145518	0.0275085	0.06355
ebi-a-GCST90001850	CD3 on HLA DR+ CD8+ T cell	CRC	Wald ratio	1	0.115974331550802	0.0627854	0.0647247
ebi-a-GCST90001619	HLA DR+ T cell%T cell	CRC	Inverse variance weighted	4	-0.0602538	0.0326381	0.0648756
ebi-a-GCST90001689	CD28+ CD45RA+ CD8+ T cell %CD8+ T cell	CRC	Wald ratio	1	0.100939973945285	0.054691	0.0649441
ebi-a-GCST90001701	BAFF-R on CD20- CD38- B cell	CRC	Wald ratio	1	-0.0979844	0.0531285	0.0651408
ebi-a-GCST90001754	CD20 on IgD- CD27- B cell	CRC	Inverse variance weighted	4	-0.0988313	0.0535995	0.0652
ebi-a-GCST90001774	CD24 on transitional B cell	CRC	Wald ratio	1	-0.186352	0.1012	0.0655587
ebi-a-GCST90001661	CD28- CD8dim T cell %T cell	CRC	Inverse variance weighted	3	0.105489434237879	0.057319	0.0657106
ebi-a-GCST90001719	BAFF-R on IgD+ B cell	CRC	Inverse variance weighted	10	-0.0279415	0.0151856	0.0657675
ebi-a-GCST90001712	BAFF-R on IgD- CD38- B cell	CRC	Inverse variance weighted	7	-0.0298089	0.0163738	0.0686799
ebi-a-GCST90001944	CD123 on plasmacytoid Dendritic Cell	CRC	Inverse variance weighted	2	-0.0917718	0.050711	0.0703417
ebi-a-GCST90001945	CD123 on CD62L+ plasmacytoid Dendritic Cell	CRC	Inverse variance weighted	2	-0.092474	0.0511769	0.0707701
ebi-a-GCST90001829	BAFF-R on B cell	CRC	Inverse variance weighted	10	-0.0276282	0.0153187	0.0712992
ebi-a-GCST90002037	CD80 on plasmacytoid Dendritic Cell	CRC	Inverse variance weighted	2	-0.0969987	0.0537919	0.0713536
ebi-a-GCST90001643	B cell %CD3- lymphocyte	CRC	Inverse variance weighted	3	-0.0592276	0.0328789	0.0716421
ebi-a-GCST90002038	CD80 on CD62L+ plasmacytoid Dendritic Cell	CRC	Inverse variance weighted	2	-0.0976422	0.0542534	0.0719009
ebi-a-GCST90001708	BAFF-R on IgD+ CD38+ B cell	CRC	Inverse variance weighted	10	-0.0283676	0.0157875	0.0723607
ebi-a-GCST90001965	FSC-A on monocyte	CRC	Inverse variance weighted	2	0.144941687553998	0.0808195	0.0729092
ebi-a-GCST90001435	Plasma Blast-Plasma Cell %lymphocyte	CRC	Wald ratio	1	0.216903064861012	0.121601	0.0744676
ebi-a-GCST90001704	BAFF-R on IgD+ CD24- B cell	CRC	Inverse variance weighted	10	-0.0269876	0.0151608	0.0750611
ebi-a-GCST90001638	CD4-CD8- Natural Killer T %lymphocyte	CRC	Inverse variance weighted	6	0.0925611333735067	0.0520239	0.0752065
ebi-a-GCST90001511	CD25++ CD45RA- CD4 not regulatory T cell %CD4+ T cell	CRC	Inverse variance weighted	3	-0.0493704	0.027845	0.0762218
ebi-a-GCST90001717	BAFF-R on unswitched memory B cell	CRC	Inverse variance weighted	9	-0.0283199	0.0160142	0.0769891
ebi-a-GCST90001715	BAFF-R on memory B cell	CRC	Inverse variance weighted	9	-0.0283573	0.0160455	0.0771778
ebi-a-GCST90001705	BAFF-R on IgD+ CD38- B cell	CRC	Inverse variance weighted	9	-0.0273511	0.0155336	0.0782766
ebi-a-GCST90001846	CD3 on Central Memory CD8+ T cell	CRC	Inverse variance weighted	3	0.0629419922154155	0.0357524	0.0783234
ebi-a-GCST90001748	CD20 on IgD+ CD38- B cell	CRC	Inverse variance weighted	4	-0.101083	0.0580148	0.0814449
ebi-a-GCST90001709	BAFF-R on IgD+ CD38dim B cell	CRC	Inverse variance weighted	10	-0.0263609	0.0151296	0.0814492
ebi-a-GCST90001859	CD3 on CD8+ T cell	CRC	Inverse variance weighted	2	0.0676775502707392	0.0389628	0.0823913
ebi-a-GCST90001716	BAFF-R on naive-mature B cell	CRC	Inverse variance weighted	10	-0.0264513	0.0152332	0.0824879
ebi-a-GCST90001483	CD39+ resting CD4 regulatory T cell Absolute Count	CRC	Inverse variance weighted	10	0.03315119196373	0.0191616	0.0836151
ebi-a-GCST90001519	CD33+ HLA DR+ CD14- %CD33+ HLA DR+	CRC	Wald ratio	1	-0.0893702	0.0519652	0.0854669
ebi-a-GCST90001694	CD28- CD4-CD8- T cell %T cell	CRC	Inverse variance weighted	3	0.146206170927704	0.0852028	0.0861659
ebi-a-GCST90001984	HLA DR on CD14- CD16+ monocyte	CRC	Inverse variance weighted	8	0.0358333812632074	0.0209854	0.0877227
ebi-a-GCST90001954	CD33 on basophil	CRC	Inverse variance weighted	7	-0.0273087	0.016018	0.0882176
ebi-a-GCST90002027	CD4 on CD45RA+ CD4+ T cell	CRC	Inverse variance weighted	2	0.0733950194893287	0.0433162	0.0901889
ebi-a-GCST90001967	FSC-A on CD14+ monocyte	CRC	Wald ratio	1	-0.387578	0.229392	0.0911067
ebi-a-GCST90002023	CD4 on Central Memory CD4+ T cell	CRC	Inverse variance weighted	2	0.0791383606409306	0.046906	0.091571
ebi-a-GCST90001594	CD4+CD8+ T cell Absolute Count	CRC	Inverse variance weighted	2	0.0948958537300211	0.0563953	0.0924348
ebi-a-GCST90002111	HLA DR on CD33dim HLA DR+ CD11b-	CRC	Inverse variance weighted	5	0.0378650982875051	0.0225156	0.0926211
ebi-a-GCST90001391	IgD+ B cell %B cell	CRC	Wald ratio	1	-0.186976	0.111969	0.0949406
ebi-a-GCST90002033	CD39 on granulocyte	CRC	Inverse variance weighted	2	0.151702061484113	0.0908654	0.0950133
ebi-a-GCST90001840	CD3 on Terminally Differentiated CD8+ T cell	CRC	Inverse variance weighted	2	0.108103971796486	0.0647763	0.0951407
ebi-a-GCST90001622	Natural Killer T %T cell	CRC	Inverse variance weighted	5	0.0844699443692164	0.0510651	0.0980948
ebi-a-GCST90002103	CD45RA on CD39+ resting CD4 regulatory T cell	CRC	Wald ratio	1	0.0552958938723942	0.033455	0.0983629
ebi-a-GCST90002072	SSC-A on plasmacytoid Dendritic Cell	CRC	Inverse variance weighted	5	-0.0906014	0.0548254	0.0984234
ebi-a-GCST90001610	CD4+ CD8dim T cell %lymphocyte	CRC	Inverse variance weighted	3	-0.115024	0.0699983	0.100335
ebi-a-GCST90001470	CD62L- plasmacytoid Dendritic Cell Absolute Count	CRC	Wald ratio	1	-0.104553	0.0639345	0.101984
ebi-a-GCST90001554	Effector Memory CD8+ T cell Absolute Count	CRC	Inverse variance weighted	2	-0.0543008	0.0333906	0.1039
ebi-a-GCST90002000	PDL-1 on CD14- CD16-	CRC	Wald ratio	1	0.20461387200572	0.125887	0.104081
ebi-a-GCST90001890	CD28 on CD45RA+ CD4+ T cell	CRC	Inverse variance weighted	2	-0.0837207	0.0516349	0.104932
ebi-a-GCST90001410	IgD- CD38+ B cell %B cell	CRC	Wald ratio	1	0.181161336176262	0.111807	0.105168
ebi-a-GCST90001703	BAFF-R on IgD+ CD24+ B cell	CRC	Inverse variance weighted	7	-0.0264396	0.0163254	0.105331
ebi-a-GCST90001608	CD4+CD8+ T cell %leukocyte	CRC	Wald ratio	1	0.0898136348064406	0.0558849	0.108028
ebi-a-GCST90001637	CD4-CD8- Natural Killer T %T cell	CRC	Inverse variance weighted	5	0.0938706071551105	0.0584176	0.108079
ebi-a-GCST90001598	CD4-CD8- T cell Absolute Count	CRC	Inverse variance weighted	2	0.189557905014509	0.118156	0.108649
ebi-a-GCST90001480	Resting CD4 regulatory T cell Absolute Count	CRC	Inverse variance weighted	4	0.0457286512188877	0.0287345	0.111515
ebi-a-GCST90001865	CD3 on CD28- CD8+ T cell	CRC	Inverse variance weighted	2	0.0875079039037064	0.0555863	0.115425
ebi-a-GCST90001536	CD45RA- CD4+ T cell %T cell	CRC	Inverse variance weighted	2	0.0928660288534997	0.0591457	0.116386
ebi-a-GCST90001415	IgD+ CD24- B cell %B cell	CRC	Wald ratio	1	-0.0989847	0.0634729	0.118883
ebi-a-GCST90002074	SSC-A on CD14+ monocyte	CRC	Inverse variance weighted	6	0.0403616024670577	0.0260292	0.120991
ebi-a-GCST90001517	CD33+ HLA DR+ Absolute Count	CRC	Wald ratio	1	-0.0681783	0.0441629	0.122639
ebi-a-GCST90001518	CD33+ HLA DR+ CD14- Absolute Count	CRC	Wald ratio	1	-0.0668933	0.0433305	0.122639
ebi-a-GCST90001460	Plasmacytoid Dendritic Cell Absolute Count	CRC	Inverse variance weighted	2	-0.222451	0.14596	0.127495
ebi-a-GCST90001938	CD25 on CD39+ resting CD4 regulatory T cell	CRC	Wald ratio	1	-0.202644	0.133515	0.129075
ebi-a-GCST90001747	CD20 on IgD+ CD24- B cell	CRC	Inverse variance weighted	4	0.0767406160026142	0.050567	0.129115
ebi-a-GCST90001752	CD20 on IgD+ CD38dim B cell	CRC	Inverse variance weighted	7	0.059414973104426	0.039151	0.129119
ebi-a-GCST90001691	CD28+ CD45RA- CD8+ T cell %T cell	CRC	Inverse variance weighted	3	-0.047843	0.0318598	0.133182
ebi-a-GCST90001635	CD8dim Natural Killer T %lymphocyte	CRC	Inverse variance weighted	6	0.0580203358790968	0.0386883	0.133696
ebi-a-GCST90001737	CD19 on naive-mature B cell	CRC	Inverse variance weighted	2	-0.215455	0.144901	0.137039
ebi-a-GCST90001629	HLA DR+ CD8+ T cell %lymphocyte	CRC	Inverse variance weighted	2	-0.0561984	0.0381423	0.140647
ebi-a-GCST90001627	HLA DR+ CD8+ T cell Absolute Count	CRC	Inverse variance weighted	3	-0.0550013	0.0374342	0.141757
ebi-a-GCST90002016	CCR2 on CD62L+ plasmacytoid Dendritic Cell	CRC	Inverse variance weighted	2	-0.056698	0.0388962	0.14493
ebi-a-GCST90002015	CCR2 on plasmacytoid Dendritic Cell	CRC	Inverse variance weighted	2	-0.0565596	0.038805	0.144969
ebi-a-GCST90001618	HLA DR+ T cell Absolute Count	CRC	Inverse variance weighted	3	-0.0530982	0.0364914	0.145645
ebi-a-GCST90001663	CD28- CD8dim T cell Absolute Count	CRC	Inverse variance weighted	2	0.105264643124894	0.0723932	0.145927
ebi-a-GCST90001626	HLA DR+ CD4+ T cell %lymphocyte	CRC	Inverse variance weighted	2	-0.0739653	0.0512635	0.149064
ebi-a-GCST90001886	CD28 on CD39+ activated CD4 regulatory T cell	CRC	Inverse variance weighted	2	-0.0857943	0.0595129	0.149413
ebi-a-GCST90001660	CD39+ CD4+ T cell Absolute Count	CRC	Inverse variance weighted	5	0.0440592142966749	0.0309606	0.154715
ebi-a-GCST90001760	CD20 on unswitched memory B cell	CRC	Inverse variance weighted	4	-0.0771162	0.0547853	0.159247
ebi-a-GCST90001928	CD127 on CD28+ CD45RA- CD8+ T cell	CRC	Wald ratio	1	0.0553557070647702	0.0394127	0.160166
ebi-a-GCST90001573	Terminally Differentiated CD4-CD8- T cell %CD4-CD8- T cell	CRC	Inverse variance weighted	2	-0.112077	0.0803203	0.162903
ebi-a-GCST90001404	Plasma Blast-Plasma Cell %B cell	CRC	Wald ratio	1	-0.242562	0.17443	0.164346
ebi-a-GCST90001569	Effector Memory CD4-CD8- T cell Absolute Count	CRC	Inverse variance weighted	4	0.0876560751241706	0.063123	0.164938
ebi-a-GCST90001907	CCR7 on naive CD4+ T cell	CRC	Inverse variance weighted	4	0.0503263305855427	0.0366854	0.170115
ebi-a-GCST90001546	Terminally Differentiated CD4+ T cell %CD4+ T cell	CRC	Inverse variance weighted	5	-0.0654839	0.0477946	0.170652
ebi-a-GCST90002098	CD45RA on naive CD4+ T cell	CRC	Inverse variance weighted	10	0.0231859263447939	0.0169281	0.17079
ebi-a-GCST90002025	CD4 on Effector Memory CD4+ T cell	CRC	Inverse variance weighted	3	0.0511020742657995	0.0373171	0.170874
ebi-a-GCST90001551	Naive CD8+ T cell Absolute Count	CRC	Wald ratio	1	-0.262957	0.193156	0.173397
ebi-a-GCST90002088	CD11c on CD62L+ myeloid Dendritic Cell	CRC	Inverse variance weighted	2	0.0529572034688066	0.039231	0.177054
ebi-a-GCST90002010	HLA DR on monocyte	CRC	Inverse variance weighted	4	0.0461905592910139	0.0343781	0.179076
ebi-a-GCST90001399	IgD- CD27- B cell %B cell	CRC	Inverse variance weighted	3	0.0554701153360369	0.0414162	0.180462
ebi-a-GCST90001745	CD20 on CD24+ CD27+ B cell	CRC	Inverse variance weighted	5	-0.0592091	0.0445251	0.183587
ebi-a-GCST90001943	CD25 on activated & secreting CD4 regulatory T cell	CRC	Wald ratio	1	-0.0946311	0.0713497	0.184741
ebi-a-GCST90001581	CD14- CD16- Absolute Count	CRC	Inverse variance weighted	3	-0.0936482	0.0706503	0.184999
ebi-a-GCST90001524	Granulocytic Myeloid-Derived Suppressor Cells Absolute Count	CRC	Inverse variance weighted	2	-0.0697816	0.052901	0.187137
ebi-a-GCST90002062	CD4 on CD28+ CD4+ T cell	CRC	Inverse variance weighted	2	0.0785323261145636	0.0597039	0.188387
ebi-a-GCST90001974	FSC-A on CD8+ T cell	CRC	Wald ratio	1	-0.267979	0.204324	0.189675
ebi-a-GCST90001986	CD14 on CD14+ CD16- monocyte	CRC	Wald ratio	1	-0.0891339	0.0680224	0.190074
ebi-a-GCST90001624	HLA DR+ CD4+ T cell Absolute Count	CRC	Inverse variance weighted	2	-0.0685182	0.0523316	0.19043
ebi-a-GCST90001621	Natural Killer T Absolute Count	CRC	Inverse variance weighted	5	0.0618939075856578	0.0476948	0.194388
ebi-a-GCST90001560	CD45RA+ CD8+ T cell Absolute Count	CRC	Inverse variance weighted	3	0.0902927995837325	0.0697025	0.195181
ebi-a-GCST90001942	CD25 on CD39+ secreting CD4 regulatory T cell	CRC	Inverse variance weighted	2	-0.0715869	0.0555244	0.197298
ebi-a-GCST90001759	CD20 on naive-mature B cell	CRC	Inverse variance weighted	6	0.0593124538296057	0.0460358	0.197607
ebi-a-GCST90001520	CD33+ HLA DR+ CD14dim Absolute Count	CRC	Inverse variance weighted	2	-0.0569197	0.0446714	0.202597
ebi-a-GCST90001557	Terminally Differentiated CD8+ T cell Absolute Count	CRC	Wald ratio	1	0.160864539748954	0.126331	0.202891
ebi-a-GCST90001941	CD25 on secreting CD4 regulatory T cell	CRC	Inverse variance weighted	2	-0.0674652	0.0530686	0.203628
ebi-a-GCST90001634	CD8dim Natural Killer T %T cell	CRC	Inverse variance weighted	5	0.0568319606198163	0.0447194	0.203779
ebi-a-GCST90001953	CD33 on CD33dim HLA DR-	CRC	Inverse variance weighted	6	-0.0226915	0.017875	0.204278
ebi-a-GCST90002105	HLA DR on plasmacytoid Dendritic Cell	CRC	Inverse variance weighted	8	-0.0217483	0.0171528	0.204826
ebi-a-GCST90001699	CD45RA+ CD28- CD8+ T cell %CD8+ T cell	CRC	Wald ratio	1	0.00720994535519126	0.00575479	0.210257
ebi-a-GCST90001721	CD19 on CD20- B cell	CRC	Wald ratio	1	-0.0649418	0.0521378	0.212918
ebi-a-GCST90001831	CD62L on CD62L+ myeloid Dendritic Cell	CRC	Wald ratio	1	-0.10653	0.0858018	0.214391
ebi-a-GCST90001973	FSC-A on CD4+ T cell	CRC	Inverse variance weighted	3	-0.0854078	0.0689937	0.215751
ebi-a-GCST90001482	Resting CD4 regulatory T cell %CD4+ T cell	CRC	Inverse variance weighted	6	0.0216108025049165	0.0174893	0.216587
ebi-a-GCST90001802	CD27 on IgD- CD38- B cell	CRC	Inverse variance weighted	7	-0.0334824	0.0272381	0.218979
ebi-a-GCST90001471	CD62L- plasmacytoid Dendritic Cell %Dendritic Cell	CRC	Inverse variance weighted	2	-0.061356	0.0502319	0.221914
ebi-a-GCST90001646	Natural Killer %CD3- lymphocyte	CRC	Inverse variance weighted	5	0.0395935702940594	0.032639	0.225101
ebi-a-GCST90001987	CD64 on CD14+ CD16- monocyte	CRC	Inverse variance weighted	8	-0.0318104	0.0263254	0.226911
ebi-a-GCST90001487	Activated CD4 regulatory T cell %CD4 regulatory T cell	CRC	Inverse variance weighted	4	-0.0303654	0.025242	0.228989
ebi-a-GCST90001670	CD39+ CD8+ T cell %T cell	CRC	Inverse variance weighted	8	-0.0205672	0.0171067	0.229251
ebi-a-GCST90001991	HLA DR on CD14+ monocyte	CRC	Inverse variance weighted	5	0.0281422722883598	0.0235597	0.23228
ebi-a-GCST90001762	CD20 on IgD+ B cell	CRC	Inverse variance weighted	5	0.061797050426661	0.0521544	0.236062
ebi-a-GCST90001988	HLA DR on CD14+ CD16- monocyte	CRC	Inverse variance weighted	5	0.0271363016595348	0.0229199	0.236427
ebi-a-GCST90001614	CD8+ and CD8dim T cell %leukocyte	CRC	Inverse variance weighted	2	-0.111448	0.0945039	0.238282
ebi-a-GCST90001946	CD33 on CD14+ monocyte	CRC	Inverse variance weighted	5	-0.0154873	0.0131788	0.239928
ebi-a-GCST90001932	CD127 on CD45RA+ CD4+ T cell	CRC	Inverse variance weighted	4	0.049883039444412	0.0424606	0.240071
ebi-a-GCST90001868	CD3 on CD4 regulatory T cell	CRC	Inverse variance weighted	3	0.0386695185147661	0.0329391	0.240407
ebi-a-GCST90001901	CD28 on CD39+ resting CD4 regulatory T cell	CRC	Inverse variance weighted	2	-0.07823	0.0666375	0.240409
ebi-a-GCST90002059	CD8 on Natural Killer T	CRC	Inverse variance weighted	2	-0.137965	0.11822	0.243203
ebi-a-GCST90002006	CD64 on monocyte	CRC	Inverse variance weighted	8	-0.0331489	0.0284435	0.243845
ebi-a-GCST90002071	SSC-A on myeloid Dendritic Cell	CRC	Inverse variance weighted	6	0.0590637656249067	0.0507193	0.244212
ebi-a-GCST90001633	CD8dim Natural Killer T Absolute Count	CRC	Inverse variance weighted	5	0.0554798866713086	0.0477857	0.245636
ebi-a-GCST90002121	CD8 on CD39+ CD8+ T cell	CRC	Inverse variance weighted	5	-0.0497723	0.0429846	0.246901
ebi-a-GCST90001392	IgD+ CD38+ B cell Absolute Count	CRC	Inverse variance weighted	2	-0.146693	0.126972	0.247962
ebi-a-GCST90001477	HLA DR++ monocyte Absolute Count	CRC	Wald ratio	1	-0.0778693	0.0676422	0.249653
ebi-a-GCST90001577	Transitional B cell Absolute Count	CRC	Wald ratio	1	-0.148796	0.129427	0.250287
ebi-a-GCST90001613	CD4-CD8- T cell %leukocyte	CRC	Inverse variance weighted	4	0.107688725802595	0.0944594	0.254264
ebi-a-GCST90001948	CD33 on CD33dim HLA DR+ CD11b+	CRC	Inverse variance weighted	6	-0.0146742	0.0128792	0.254548
ebi-a-GCST90002110	HLA DR on CD33dim HLA DR+ CD11b+	CRC	Inverse variance weighted	4	0.027500285892818	0.0242749	0.25727
ebi-a-GCST90001628	HLA DR+ CD8+ T cell %T cell	CRC	Inverse variance weighted	3	-0.0412221	0.0364247	0.257758
ebi-a-GCST90001654	CD28- CD4-CD8- T cell Absolute Count	CRC	Inverse variance weighted	2	0.143214436856182	0.126547	0.257758
ebi-a-GCST90001855	CD3 on secreting CD4 regulatory T cell	CRC	Inverse variance weighted	3	0.0383241549484232	0.0339226	0.258581
ebi-a-GCST90001547	Terminally Differentiated CD4+ T cell %T cell	CRC	Inverse variance weighted	6	0.0337374160369285	0.0299599	0.260129
ebi-a-GCST90001481	Resting CD4 regulatory T cell %CD4 regulatory T cell	CRC	Inverse variance weighted	11	0.0180380153363038	0.0160211	0.260211
ebi-a-GCST90001918	CD45 on HLA DR+ T cell	CRC	Wald ratio	1	-0.0713062	0.0633785	0.260553
ebi-a-GCST90002083	SSC-A on HLA DR+ T cell	CRC	Wald ratio	1	-0.0932915	0.0829195	0.260553
ebi-a-GCST90001433	IgD- CD27- B cell %lymphocyte	CRC	Inverse variance weighted	2	0.0794866805904106	0.0711324	0.263803
ebi-a-GCST90002087	CD11c on myeloid Dendritic Cell	CRC	Inverse variance weighted	5	0.0492849526882196	0.0443818	0.266794
ebi-a-GCST90001950	CD33 on Granulocytic Myeloid-Derived Suppressor Cells	CRC	Inverse variance weighted	3	-0.0244184	0.0220025	0.267085
ebi-a-GCST90001951	CD33 on CD66b++ myeloid cell	CRC	Inverse variance weighted	4	-0.0170733	0.0154816	0.270109
ebi-a-GCST90002060	CD8 on HLA DR+ CD8+ T cell	CRC	Inverse variance weighted	2	-0.086319	0.0782933	0.270241
ebi-a-GCST90002028	CD19 on B cell	CRC	Wald ratio	1	0.10988557806913	0.100207	0.272821
ebi-a-GCST90001672	CD39+ CD8+ T cell Absolute Count	CRC	Inverse variance weighted	7	-0.0186003	0.017076	0.276038
ebi-a-GCST90001645	Natural Killer Absolute Count	CRC	Inverse variance weighted	3	-0.0633586	0.0583188	0.277294
ebi-a-GCST90002104	HLA DR on myeloid Dendritic Cell	CRC	Inverse variance weighted	6	-0.0248727	0.0229606	0.278684
ebi-a-GCST90002073	SSC-A on monocyte	CRC	Inverse variance weighted	8	0.0238168321383167	0.0220221	0.279476
ebi-a-GCST90001860	CD3 on CD39+ CD4+ T cell	CRC	Inverse variance weighted	4	0.0346293366756194	0.0320444	0.279846
ebi-a-GCST90002078	SSC-A on granulocyte	CRC	Inverse variance weighted	3	-0.0756958	0.0702949	0.281555
ebi-a-GCST90001981	CD40 on CD14+ CD16+ monocyte	CRC	Inverse variance weighted	5	-0.0203076	0.0188801	0.282102
ebi-a-GCST90001909	CD45 on CD14+ monocyte	CRC	Wald ratio	1	-0.188142	0.176734	0.287081
ebi-a-GCST90001896	CD28 on CD28+ CD45RA+ CD8+ T cell	CRC	Inverse variance weighted	3	-0.0605783	0.0571842	0.289438
ebi-a-GCST90001698	CD45RA+ CD28- CD8+ T cell Absolute Count	CRC	Inverse variance weighted	430	-4.92649e-06	4.66854e-06	0.29131
ebi-a-GCST90001758	CD20 on memory B cell	CRC	Inverse variance weighted	5	-0.0520393	0.0493393	0.291553
ebi-a-GCST90001751	CD20 on IgD+ CD38+ B cell	CRC	Inverse variance weighted	5	0.0420447838653924	0.039935	0.292419
ebi-a-GCST90001432	Unswitched memory B cell %lymphocyte	CRC	Inverse variance weighted	4	-0.0770748	0.073217	0.292483
ebi-a-GCST90001476	HLA DR++ monocyte %leukocyte	CRC	Inverse variance weighted	2	0.0694600174408076	0.0669509	0.299514
ebi-a-GCST90001583	Monocyte Absolute Count	CRC	Wald ratio	1	0.117749637155298	0.113688	0.30033
ebi-a-GCST90002057	CD8 on Terminally Differentiated CD8+ T cell	CRC	Inverse variance weighted	2	-0.0423179	0.04105	0.302594
ebi-a-GCST90001894	CD28 on CD28+ CD4+ T cell	CRC	Inverse variance weighted	2	-0.0738014	0.0716764	0.303175
ebi-a-GCST90001904	CD86 on CD62L+ myeloid Dendritic Cell	CRC	Wald ratio	1	-0.0416798	0.0405824	0.304401
ebi-a-GCST90001892	CD28 on CD39+ CD4+ T cell	CRC	Inverse variance weighted	6	-0.034278	0.0335357	0.306717
ebi-a-GCST90001746	CD20 on IgD+ CD24+ B cell	CRC	Inverse variance weighted	2	-0.0670409	0.0661708	0.310989
ebi-a-GCST90001898	CD28 on CD4+ T cell	CRC	Inverse variance weighted	2	-0.0774401	0.0766311	0.312228
ebi-a-GCST90002046	CD45 on CD33- HLA DR+	CRC	Inverse variance weighted	2	0.0496393997521952	0.0491717	0.31273
ebi-a-GCST90001905	CD86 on monocyte	CRC	Wald ratio	1	0.109586616773057	0.10862	0.313021
ebi-a-GCST90001552	Naive CD8+ T cell %CD8+ T cell	CRC	Wald ratio	1	-0.150556	0.149708	0.314579
ebi-a-GCST90001516	Immature Myeloid-Derived Suppressor Cells %CD33dim HLA DR- CD66b-	CRC	Inverse variance weighted	2	-0.0437739	0.0436676	0.316134
ebi-a-GCST90001630	CD8+ Natural Killer T Absolute Count	CRC	Inverse variance weighted	2	0.0855688326408259	0.0853679	0.316173
ebi-a-GCST90001997	CX3CR1 on CD14+ CD16- monocyte	CRC	Inverse variance weighted	3	-0.0278497	0.0279392	0.318862
ebi-a-GCST90001582	CD14+ CD16- monocyte Absolute Count	CRC	Inverse variance weighted	3	0.0679363445835425	0.0691022	0.325544
ebi-a-GCST90001484	CD39+ resting CD4 regulatory T cell %resting CD4 regulatory T cell	CRC	Inverse variance weighted	7	0.0275638045165043	0.0280572	0.325895
ebi-a-GCST90001599	CD4-CD8- T cell %T cell	CRC	Inverse variance weighted	3	0.121173648313656	0.123555	0.326728
ebi-a-GCST90001527	CD33dim HLA DR+ CD11b- Absolute Count	CRC	Inverse variance weighted	2	-0.0578951	0.0593725	0.329503
ebi-a-GCST90001995	CX3CR1 on monocyte	CRC	Inverse variance weighted	3	-0.0299681	0.0307682	0.330059
ebi-a-GCST90001424	IgD+ B cell %Lymphocyte	CRC	Inverse variance weighted	2	-0.0957709	0.0988494	0.332617
ebi-a-GCST90001395	IgD+ CD38- B cell %B cell	CRC	Inverse variance weighted	2	-0.101662	0.10545	0.335005
ebi-a-GCST90002118	CD8 on CD28+ CD45RA- CD8+ T cell	CRC	Inverse variance weighted	2	-0.0693558	0.072065	0.335846
ebi-a-GCST90001733	CD19 on IgD- CD38- B cell	CRC	Wald ratio	1	0.107797768479777	0.112232	0.336809
ebi-a-GCST90001780	CD25 on IgD+ CD38- B cell	CRC	Inverse variance weighted	3	-0.0575205	0.060155	0.338969
ebi-a-GCST90002117	HLA DR on HLA DR+ Natural Killer	CRC	Inverse variance weighted	6	0.0288926204041334	0.030403	0.34195
ebi-a-GCST90001725	CD19 on IgD+ CD24- B cell	CRC	Inverse variance weighted	4	-0.0335516	0.0358626	0.3495
ebi-a-GCST90001887	CD28 on secreting CD4 regulatory T cell	CRC	Inverse variance weighted	3	-0.055117	0.058997	0.350183
ebi-a-GCST90001558	Terminally Differentiated CD8+ T cell %CD8+ T cell	CRC	Inverse variance weighted	3	-0.0662134	0.070879	0.350214
ebi-a-GCST90001789	CD25 on IgD- CD38dim B cell	CRC	Inverse variance weighted	3	-0.0457716	0.0498863	0.358872
ebi-a-GCST90002101	CD45RA on Terminally Differentiated CD8+ T cell	CRC	Wald ratio	1	0.0868826491092177	0.0956557	0.363728
ebi-a-GCST90002119	CD8 on CD28+ CD45RA+ CD8+ T cell	CRC	Inverse variance weighted	8	-0.0284337	0.0313517	0.364446
ebi-a-GCST90001523	CD33- HLA DR+ Absolute Count	CRC	Wald ratio	1	-0.0604544	0.0671536	0.367992
ebi-a-GCST90002022	CD4 on CD4+ T cell	CRC	Wald ratio	1	0.0563396294950963	0.06279	0.369575
ebi-a-GCST90002063	CD4 on CD4 regulatory T cell	CRC	Wald ratio	1	0.0641717004551096	0.0715188	0.369575
ebi-a-GCST90002064	CD4 on resting CD4 regulatory T cell	CRC	Wald ratio	1	0.0839756361667569	0.0935901	0.369575
ebi-a-GCST90002066	CD4 on activated CD4 regulatory T cell	CRC	Wald ratio	1	0.0625667607906414	0.0697301	0.369575
ebi-a-GCST90002068	CD4 on secreting CD4 regulatory T cell	CRC	Wald ratio	1	0.075807917888563	0.0844873	0.369575
ebi-a-GCST90002070	CD4 on activated & secreting CD4 regulatory T cell	CRC	Wald ratio	1	0.0655272496831432	0.0730296	0.369575
ebi-a-GCST90001401	IgD- CD27- B cell Absolute Count	CRC	Inverse variance weighted	2	0.0481468182749774	0.0542856	0.375124
ebi-a-GCST90001949	CD33 on CD33dim HLA DR+ CD11b-	CRC	Inverse variance weighted	7	-0.0113232	0.0127824	0.375704
ebi-a-GCST90001854	CD3 on CD39+ activated CD4 regulatory T cell	CRC	Inverse variance weighted	5	0.0262318431816489	0.0298219	0.379067
ebi-a-GCST90001486	Activated CD4 regulatory T cell Absolute Count	CRC	Inverse variance weighted	2	0.0636585887325922	0.072433	0.379476
ebi-a-GCST90001678	CD28- CD25++ CD8+ T cell Absolute Count	CRC	Wald ratio	1	0.0918378209142141	0.10478	0.380769
ebi-a-GCST90001933	CD25 on CD45RA- CD4 not regulatory T cell	CRC	Inverse variance weighted	2	-0.051643	0.0599592	0.389071
ebi-a-GCST90001883	CD16-CD56 on Natural Killer T	CRC	Inverse variance weighted	4	0.0381647656024139	0.0444622	0.390691
ebi-a-GCST90001959	CD4 on HLA DR+ CD4+ T cell	CRC	Inverse variance weighted	2	0.0587966771840778	0.0685492	0.391042
ebi-a-GCST90001468	CD62L- myeloid Dendritic Cell Absolute Count	CRC	Inverse variance weighted	6	-0.026149	0.0305161	0.391504
ebi-a-GCST90001791	CD25 on naive-mature B cell	CRC	Inverse variance weighted	4	-0.0350324	0.04177	0.401639
ebi-a-GCST90001589	CD4+/CD8+ T cell	CRC	Wald ratio	1	0.144327034120735	0.172244	0.402073
ebi-a-GCST90001593	CD8+ T cell %T cell	CRC	Wald ratio	1	-0.142163	0.169661	0.402073
ebi-a-GCST90002106	HLA DR on Dendritic Cell	CRC	Inverse variance weighted	7	-0.0161769	0.0193245	0.402524
ebi-a-GCST90001848	CD3 on Natural Killer T	CRC	Inverse variance weighted	2	-0.0674784	0.081978	0.410435
ebi-a-GCST90001650	HLA DR+ Natural Killer %CD3- lymphocyte	CRC	Inverse variance weighted	4	-0.0240665	0.0294428	0.4137
ebi-a-GCST90001906	CD86 on granulocyte	CRC	Inverse variance weighted	2	0.0956001249197116	0.117132	0.4144
ebi-a-GCST90002058	CD8 on CD8+ T cell	CRC	Inverse variance weighted	2	-0.0552406	0.0678377	0.415471
ebi-a-GCST90001570	Effector Memory CD4-CD8- T cell %CD4-CD8- T cell	CRC	Inverse variance weighted	4	0.0467640242226124	0.0579678	0.419825
ebi-a-GCST90001804	CD27 on IgD- CD38dim B cell	CRC	Inverse variance weighted	8	-0.0187349	0.0232588	0.420531
ebi-a-GCST90001647	Natural Killer %lymphocyte	CRC	Inverse variance weighted	3	-0.0393304	0.0489822	0.422002
ebi-a-GCST90002061	CD4 on CD39+ CD4+ T cell	CRC	Inverse variance weighted	7	-0.0339913	0.0423702	0.42241
ebi-a-GCST90001625	HLA DR+ CD4+ T cell %T cell	CRC	Wald ratio	1	-0.0517782	0.0648029	0.424285
ebi-a-GCST90001469	CD62L- myeloid Dendritic Cell %Dendritic Cell	CRC	Inverse variance weighted	6	-0.0265805	0.0332719	0.424356
ebi-a-GCST90001620	HLA DR+ T cell%lymphocyte	CRC	Inverse variance weighted	4	-0.0386321	0.0493484	0.433718
ebi-a-GCST90001740	CD19 on switched memory B cell	CRC	Inverse variance weighted	2	0.0692101394287318	0.0892087	0.437854
ebi-a-GCST90001631	CD8+ Natural Killer T %T cell	CRC	Wald ratio	1	0.134490147783251	0.173756	0.43892
ebi-a-GCST90001604	T cell %lymphocyte	CRC	Inverse variance weighted	2	0.0440184079709777	0.0569241	0.439355
ebi-a-GCST90001462	CD62L- Dendritic Cell Absolute Count	CRC	Inverse variance weighted	5	-0.0249274	0.0325197	0.443361
ebi-a-GCST90001929	CD127 on CD28+ CD45RA+ CD8+ T cell	CRC	Inverse variance weighted	2	0.0770804559010369	0.101264	0.44655
ebi-a-GCST90001639	CD3- lymphocyte Absolute Count	CRC	Wald ratio	1	-0.0544201	0.0715331	0.446796
ebi-a-GCST90001952	CD33 on Monocytic Myeloid-Derived Suppressor Cells	CRC	Inverse variance weighted	4	-0.0127269	0.0167755	0.448057
ebi-a-GCST90001422	CD20- CD38- B cell %B cell	CRC	Wald ratio	1	-0.0492591	0.0649677	0.448325
ebi-a-GCST90001819	CD38 on transitional B cell	CRC	Inverse variance weighted	5	-0.0256306	0.0338294	0.448664
ebi-a-GCST90001935	CD25 on CD39+ CD4 regulatory T cell	CRC	Wald ratio	1	0.0674263736263736	0.0893011	0.450222
ebi-a-GCST90001940	CD25 on CD39+ activated CD4 regulatory T cell	CRC	Wald ratio	1	0.0715962660443407	0.0948238	0.450222
ebi-a-GCST90001761	CD20 on switched memory B cell	CRC	Inverse variance weighted	7	-0.0376898	0.0499277	0.450317
ebi-a-GCST90001679	CD25++ CD8+ T cell %T cell	CRC	Inverse variance weighted	2	-0.0344198	0.0459784	0.454094
ebi-a-GCST90001526	CD33dim HLA DR+ CD11b+ %CD33dim HLA DR+	CRC	Inverse variance weighted	3	0.0170290234474496	0.0227951	0.455034
ebi-a-GCST90001612	CD8dim T cell %leukocyte	CRC	Inverse variance weighted	2	-0.0644733	0.0863476	0.455262
ebi-a-GCST90001426	IgD- CD38dim B cell %lymphocyte	CRC	Inverse variance weighted	2	-0.0635528	0.0854275	0.456914
ebi-a-GCST90001528	CD33dim HLA DR+ CD11b- %CD33dim HLA DR+	CRC	Inverse variance weighted	3	-0.0169057	0.0228809	0.459993
ebi-a-GCST90001884	CD16-CD56 on Natural Killer	CRC	Inverse variance weighted	8	0.0198139199300364	0.026831	0.460228
ebi-a-GCST90002002	PDL-1 on monocyte	CRC	Inverse variance weighted	2	-0.0350383	0.0480197	0.465595
ebi-a-GCST90001823	IgD on IgD+ CD38- unswitched memory B cell	CRC	Inverse variance weighted	2	0.017148919492456	0.0235133	0.465801
ebi-a-GCST90001996	CX3CR1 on CD14+ CD16+ monocyte	CRC	Inverse variance weighted	3	-0.0222005	0.030521	0.46699
ebi-a-GCST90002120	CD8 on CD28- CD8+ T cell	CRC	Inverse variance weighted	2	-0.0742009	0.102145	0.467575
ebi-a-GCST90001553	Naive CD8+ T cell %T cell	CRC	Inverse variance weighted	3	0.00296352062945079	0.00408303	0.467953
ebi-a-GCST90001947	CD33 on CD33+ HLA DR+ CD14dim	CRC	Inverse variance weighted	4	-0.0116421	0.0160601	0.46851
ebi-a-GCST90001562	CD45RA+ CD8+ T cell %T cell	CRC	Inverse variance weighted	3	-0.0634044	0.0875643	0.469011
ebi-a-GCST90001956	CD33 on CD33+ HLA DR+	CRC	Inverse variance weighted	4	-0.0114729	0.0159813	0.472824
ebi-a-GCST90001464	CD86+ myeloid Dendritic Cell Absolute Count	CRC	Inverse variance weighted	5	-0.0222774	0.0310608	0.47324
ebi-a-GCST90001775	CD25 on B cell	CRC	Inverse variance weighted	3	-0.033966	0.0474258	0.473872
ebi-a-GCST90001597	CD8dim T cell %T cell	CRC	Inverse variance weighted	2	-0.0592224	0.0829456	0.475233
ebi-a-GCST90001957	CD33 on CD33+ HLA DR+ CD14-	CRC	Inverse variance weighted	4	-0.0113545	0.0159248	0.475843
ebi-a-GCST90001785	CD25 on IgD- CD24- B cell	CRC	Inverse variance weighted	2	-0.0663546	0.0931038	0.476034
ebi-a-GCST90001983	CD14 on CD14+ CD16+ monocyte	CRC	Inverse variance weighted	2	0.0471388798330052	0.0661556	0.476127
ebi-a-GCST90002069	CD4 on CD39+ secreting CD4 regulatory T cell	CRC	Inverse variance weighted	3	0.0489108116978476	0.0690931	0.479009
ebi-a-GCST90001475	HLA DR++ monocyte %monocyte	CRC	Inverse variance weighted	4	0.0322298901202781	0.04611	0.484565
ebi-a-GCST90001803	CD27 on IgD- CD38+ B cell	CRC	Inverse variance weighted	2	-0.0527807	0.0757564	0.485981
ebi-a-GCST90001900	CD28 on resting CD4 regulatory T cell	CRC	Wald ratio	1	-0.0318017	0.0458762	0.488179
ebi-a-GCST90001889	CD28 on activated & secreting CD4 regulatory T cell	CRC	Wald ratio	1	-0.0401565	0.058365	0.491438
ebi-a-GCST90001902	CD28 on activated CD4 regulatory T cell	CRC	Wald ratio	1	-0.0456166	0.0663009	0.491438
ebi-a-GCST90001472	CD62L- CD86+ myeloid Dendritic Cell Absolute Count	CRC	Inverse variance weighted	5	-0.0186504	0.0275104	0.497809
ebi-a-GCST90002034	CD39 on monocyte	CRC	Inverse variance weighted	2	-0.261043	0.385526	0.498337
ebi-a-GCST90001838	CD3 on naive CD8+ T cell	CRC	Inverse variance weighted	6	0.0189854462254718	0.0282556	0.501636
ebi-a-GCST90001675	CD28- CD127- CD25++ CD8+ T cell Absolute Count	CRC	Wald ratio	1	0.059272219116825	0.0890252	0.505544
ebi-a-GCST90001504	CD25++ CD4+ T cell Absolute Count	CRC	Wald ratio	1	-0.0560402	0.0844592	0.506999
ebi-a-GCST90001506	CD25++ CD4+ T cell %T cell	CRC	Wald ratio	1	-0.0502688	0.0757611	0.506999
ebi-a-GCST90001960	CD25 on CD4+ T cell	CRC	Wald ratio	1	-0.0671466	0.101198	0.506999
ebi-a-GCST90001798	CD27 on CD24+ CD27+ B cell	CRC	Inverse variance weighted	10	-0.0151815	0.0231598	0.512138
ebi-a-GCST90001782	CD25 on IgD+ CD38- unswitched memory B cell	CRC	Wald ratio	1	0.0282781573727132	0.0437421	0.517972
ebi-a-GCST90001473	CD62L- CD86+ myeloid Dendritic Cell %Dendritic Cell	CRC	Inverse variance weighted	5	-0.017039	0.026393	0.518547
ebi-a-GCST90002018	CCR2 on granulocyte	CRC	Inverse variance weighted	2	-0.0887544	0.137662	0.519104
ebi-a-GCST90001738	CD19 on unswitched memory B cell	CRC	Inverse variance weighted	4	-0.0213392	0.0331739	0.52006
ebi-a-GCST90001742	CD19 on transitional B cell	CRC	Inverse variance weighted	4	-0.0204834	0.0323352	0.526427
ebi-a-GCST90001743	CD20 on B cell	CRC	Inverse variance weighted	4	0.029722410276663	0.0473752	0.530408
ebi-a-GCST90001730	CD19 on IgD+ CD38dim B cell	CRC	Inverse variance weighted	4	-0.0213194	0.0340204	0.53088
ebi-a-GCST90002079	SSC-A on lymphocyte	CRC	Wald ratio	1	-0.0584029	0.0935075	0.532246
ebi-a-GCST90001463	CD62L- Dendritic Cell %Dendritic Cell	CRC	Inverse variance weighted	4	-0.0185371	0.0296999	0.532532
ebi-a-GCST90001729	CD19 on IgD+ CD38+ B cell	CRC	Inverse variance weighted	4	-0.0180444	0.0289499	0.533089
ebi-a-GCST90001847	CD3 on HLA DR+ T cell	CRC	Inverse variance weighted	2	0.0478304158095969	0.0769133	0.534025
ebi-a-GCST90001695	CD45RA- CD28- CD8+ T cell Absolute Count	CRC	Inverse variance weighted	145	5.88621273482733e-06	9.55167e-06	0.53773
ebi-a-GCST90001559	Terminally Differentiated CD8+ T cell %T cell	CRC	Inverse variance weighted	2	-0.0759699	0.126012	0.546591
ebi-a-GCST90001680	CD25++ CD8+ T cell %CD8+ T cell	CRC	Wald ratio	1	-0.0295726	0.0492969	0.548581
ebi-a-GCST90001724	CD19 on IgD+ CD24+ B cell	CRC	Inverse variance weighted	4	-0.0189527	0.0316096	0.548783
ebi-a-GCST90001544	Effector Memory CD4+ T cell %T cell	CRC	Inverse variance weighted	4	0.0342849862242686	0.05725	0.549263
ebi-a-GCST90001871	HVEM on T cell	CRC	Wald ratio	1	0.0323420041899441	0.0548069	0.555118
ebi-a-GCST90001873	HVEM on Effector Memory CD8+ T cell	CRC	Wald ratio	1	0.0324212460623031	0.0549412	0.555118
ebi-a-GCST90001875	HVEM on CD4+ T cell	CRC	Wald ratio	1	0.031635075136612	0.0536089	0.555118
ebi-a-GCST90001876	HVEM on Central Memory CD4+ T cell	CRC	Wald ratio	1	0.0324212460623031	0.0549412	0.555118
ebi-a-GCST90001880	HVEM on CD45RA- CD4+ T cell	CRC	Wald ratio	1	0.0308347203728362	0.0522527	0.555118
ebi-a-GCST90001882	HVEM on Central Memory CD8+ T cell	CRC	Wald ratio	1	0.0299571474773609	0.0507655	0.555118
ebi-a-GCST90001505	CD25++ CD4+ T cell %CD4+ T cell	CRC	Inverse variance weighted	2	-0.0353678	0.0600896	0.55614
ebi-a-GCST90001980	CD40 on CD14+ CD16- monocyte	CRC	Inverse variance weighted	4	-0.0122347	0.0208617	0.557562
ebi-a-GCST90001700	CD45RA+ CD28- CD8+ T cell %T cell	CRC	Inverse variance weighted	66	0.000132012913125723	0.000225172	0.557691
ebi-a-GCST90001510	CD25++ CD45RA- CD4 not regulatory T cell Absolute Count	CRC	Inverse variance weighted	2	0.0578913940715597	0.098858	0.558143
ebi-a-GCST90001602	Lymphocyte %leukocyte	CRC	Wald ratio	1	-0.0917164	0.158935	0.563893
ebi-a-GCST90001652	Granulocyte %leukocyte	CRC	Wald ratio	1	0.0911097883597883	0.157884	0.563893
ebi-a-GCST90001757	CD20 on IgD- CD38dim B cell	CRC	Inverse variance weighted	7	-0.0305373	0.0529848	0.564384
ebi-a-GCST90001869	CD3 on resting CD4 regulatory T cell	CRC	Inverse variance weighted	5	-0.015526	0.026942	0.56443
ebi-a-GCST90001588	T/B cell	CRC	Inverse variance weighted	2	-0.0517883	0.0902321	0.566005
ebi-a-GCST90001899	CD28 on CD4 regulatory T cell	CRC	Wald ratio	1	-0.0380553	0.0668691	0.569287
ebi-a-GCST90002001	CD64 on CD14- CD16-	CRC	Inverse variance weighted	3	0.0291658257448663	0.0514681	0.570933
ebi-a-GCST90001843	CD3 on Effector Memory CD4+ T cell	CRC	Inverse variance weighted	2	0.0441802662266495	0.0783507	0.572837
ebi-a-GCST90002013	CCR2 on myeloid Dendritic Cell	CRC	Inverse variance weighted	3	0.0205160672305976	0.0366969	0.576116
ebi-a-GCST90001458	Myeloid Dendritic Cell Absolute Count	CRC	Inverse variance weighted	3	-0.0196787	0.0353682	0.577941
ebi-a-GCST90001545	Terminally Differentiated CD4+ T cell Absolute Count	CRC	Inverse variance weighted	2	-0.0394658	0.0712634	0.579715
ebi-a-GCST90001961	CD25 on CD39+ CD4+ T cell	CRC	Inverse variance weighted	5	0.0158273056099072	0.0285893	0.579847
ebi-a-GCST90002007	HLA DR on CD14+ CD16+ monocyte	CRC	Inverse variance weighted	5	0.0164162273349448	0.0297167	0.580657
ebi-a-GCST90001779	CD25 on IgD+ CD24- B cell	CRC	Inverse variance weighted	3	-0.0273761	0.0498569	0.582941
ebi-a-GCST90002045	CD45 on CD33- HLA DR-	CRC	Inverse variance weighted	2	-0.026859	0.0492823	0.585752
ebi-a-GCST90001822	IgD on IgD+ CD38- B cell	CRC	Wald ratio	1	0.0183278584211573	0.0337435	0.587025
ebi-a-GCST90001808	CD27 on switched memory B cell	CRC	Inverse variance weighted	10	-0.0116737	0.0215167	0.587447
ebi-a-GCST90001786	CD25 on IgD- CD27- B cell	CRC	Inverse variance weighted	2	0.0411418978058541	0.0764386	0.590415
ebi-a-GCST90001800	CD27 on IgD+ CD24+ B cell	CRC	Inverse variance weighted	6	-0.0175792	0.0327061	0.590929
ebi-a-GCST90002084	SSC-A on Natural Killer T	CRC	Inverse variance weighted	2	0.0424178240796851	0.0806584	0.598961
ebi-a-GCST90001667	CD28+ CD45RA- CD8dim T cell %T cell	CRC	Inverse variance weighted	3	0.0180191003600362	0.0346059	0.60258
ebi-a-GCST90001437	Naive-mature B cell %lymphocyte	CRC	Wald ratio	1	-0.0218677	0.0420075	0.602668
ebi-a-GCST90001441	IgD+ CD24- B cell %lymphocyte	CRC	Wald ratio	1	-0.0226546	0.0435191	0.602668
ebi-a-GCST90001787	CD25 on IgD- CD38- B cell	CRC	Inverse variance weighted	3	-0.0306128	0.0591766	0.604938
ebi-a-GCST90002116	HLA DR on B cell	CRC	Inverse variance weighted	9	0.0119788721537191	0.0233106	0.607335
ebi-a-GCST90001522	CD33- HLA DR- Absolute Count	CRC	Wald ratio	1	-0.0434103	0.084594	0.607839
ebi-a-GCST90002008	CCR2 on monocyte	CRC	Inverse variance weighted	2	-0.0305671	0.0598279	0.609409
ebi-a-GCST90001741	CD19 on IgD+ B cell	CRC	Inverse variance weighted	2	-0.044391	0.0891621	0.618577
ebi-a-GCST90001794	CD25 on IgD+ B cell	CRC	Inverse variance weighted	2	-0.0278979	0.0562761	0.620082
ebi-a-GCST90001407	Memory B cell Absolute Count	CRC	Wald ratio	1	-0.121689	0.247273	0.622631
ebi-a-GCST90001412	IgD+ CD24+ B cell Absolute Count	CRC	Wald ratio	1	-0.107245	0.217923	0.622631
ebi-a-GCST90001418	CD24+ CD27+ B cell Absolute Count	CRC	Wald ratio	1	-0.124496	0.252976	0.622631
ebi-a-GCST90001461	Dendritic Cell Absolute Count	CRC	Inverse variance weighted	3	-0.0195143	0.0397056	0.62309
ebi-a-GCST90001601	Lymphocyte Absolute Count	CRC	Inverse variance weighted	2	-0.109379	0.223365	0.624355
ebi-a-GCST90001891	CD28 on CD45RA- CD4 not regulatory T cell	CRC	Inverse variance weighted	3	-0.0261216	0.053356	0.624437
ebi-a-GCST90002100	CD45RA on naive CD8+ T cell	CRC	Inverse variance weighted	2	-0.0267471	0.0547605	0.62524
ebi-a-GCST90001632	CD8+ Natural Killer T %lymphocyte	CRC	Wald ratio	1	0.0797732895733401	0.163429	0.625463
ebi-a-GCST90001858	CD3 on CD45RA+ CD4+ T cell	CRC	Inverse variance weighted	5	0.0154059076684714	0.0315989	0.625872
ebi-a-GCST90001398	Unswitched memory B cell Absolute Count	CRC	Inverse variance weighted	2	-0.0548694	0.112628	0.626135
ebi-a-GCST90001713	BAFF-R on IgD- CD38+ B cell	CRC	Inverse variance weighted	3	-0.0472723	0.098486	0.631234
ebi-a-GCST90001723	CD19 on CD24+ CD27+ B cell	CRC	Inverse variance weighted	3	-0.0149463	0.0312803	0.632779
ebi-a-GCST90001540	Naive CD4+ T cell Absolute Count	CRC	Inverse variance weighted	2	0.026385358900328	0.0555441	0.634762
ebi-a-GCST90002040	CD80 on granulocyte	CRC	Inverse variance weighted	3	0.0268150283939072	0.0566856	0.636179
ebi-a-GCST90001465	CD86+ myeloid Dendritic Cell %Dendritic Cell	CRC	Inverse variance weighted	4	-0.0133706	0.028628	0.640467
ebi-a-GCST90001736	CD19 on memory B cell	CRC	Inverse variance weighted	3	-0.0162688	0.03506	0.642628
ebi-a-GCST90002081	SSC-A on CD4+ T cell	CRC	Inverse variance weighted	4	-0.0228591	0.0493636	0.64331
ebi-a-GCST90001773	CD24 on switched memory B cell	CRC	Inverse variance weighted	2	-0.0471783	0.103305	0.647895
ebi-a-GCST90001857	CD3 on activated & secreting CD4 regulatory T cell	CRC	Inverse variance weighted	4	0.0176146783198362	0.0387026	0.649016
ebi-a-GCST90001917	CD45 on CD8+ T cell	CRC	Inverse variance weighted	2	0.0242577071744098	0.0533682	0.649444
ebi-a-GCST90001958	CD4 on monocyte	CRC	Wald ratio	1	-0.0312134	0.069361	0.6527
ebi-a-GCST90001771	CD24 on memory B cell	CRC	Inverse variance weighted	2	-0.0446114	0.0992392	0.653047
ebi-a-GCST90001926	CD127 on granulocyte	CRC	Inverse variance weighted	8	-0.0123115	0.0276518	0.65615
ebi-a-GCST90001853	CD3 on activated CD4 regulatory T cell	CRC	Inverse variance weighted	4	0.0174745221721356	0.03932	0.65674
ebi-a-GCST90002065	CD4 on CD39+ resting CD4 regulatory T cell	CRC	Wald ratio	1	-0.0441454	0.100736	0.661222
ebi-a-GCST90001596	CD8dim T cell Absolute Count	CRC	Inverse variance weighted	3	-0.0322445	0.0742648	0.664156
ebi-a-GCST90002035	CD80 on myeloid Dendritic Cell	CRC	Inverse variance weighted	4	-0.0214609	0.0500331	0.667971
ebi-a-GCST90002095	CD11b on CD33dim HLA DR-	CRC	Wald ratio	1	-0.0190517	0.0445171	0.668677
ebi-a-GCST90002096	CD11b on basophil	CRC	Wald ratio	1	-0.0184948	0.0432159	0.668677
ebi-a-GCST90001442	CD24+ CD27+ B cell %lymphocyte	CRC	Inverse variance weighted	3	-0.033262	0.0777409	0.668755
ebi-a-GCST90001845	CD3 on CD45RA- CD4+ T cell	CRC	Inverse variance weighted	3	0.0236653192841702	0.0557651	0.671292
ebi-a-GCST90001690	CD28+ CD45RA+ CD8+ T cell Absolute Count	CRC	Inverse variance weighted	3	0.0370545030993887	0.0876147	0.67235
ebi-a-GCST90001818	CD38 on IgD+ B cell	CRC	Wald ratio	1	0.0437882682484759	0.105659	0.678558
ebi-a-GCST90001587	CD16+ monocyte %monocyte	CRC	Inverse variance weighted	2	0.0453524874165209	0.109528	0.67882
ebi-a-GCST90001686	CD28- CD8+ T cell %CD8+ T cell	CRC	Inverse variance weighted	3	0.0288246305639083	0.0696629	0.67904
ebi-a-GCST90001811	CD38 on IgD+ CD24- B cell	CRC	Inverse variance weighted	2	-0.0219515	0.0530718	0.679154
ebi-a-GCST90001586	CD14+ CD16- monocyte %monocyte	CRC	Inverse variance weighted	2	-0.0441691	0.10818	0.683059
ebi-a-GCST90001842	CD3 on Naive CD4+ T cell	CRC	Inverse variance weighted	4	0.0145409763652084	0.0357859	0.684499
ebi-a-GCST90001541	Naive CD4+ T cell %CD4+ T cell	CRC	Inverse variance weighted	4	-0.0253825	0.0625572	0.684928
ebi-a-GCST90001603	T cell Absolute Count	CRC	Inverse variance weighted	2	-0.0904973	0.224326	0.686641
ebi-a-GCST90001765	CD24 on IgD+ CD24+ B cell	CRC	Inverse variance weighted	2	-0.0185438	0.0460635	0.687264
ebi-a-GCST90001521	CD33+ HLA DR+ CD14dim %CD33+ HLA DR+	CRC	Wald ratio	1	0.0264114951768489	0.0665441	0.69144
ebi-a-GCST90001985	CD40 on monocytes	CRC	Inverse variance weighted	5	-0.00741799	0.018691	0.691459
ebi-a-GCST90001878	HVEM on Effector Memory CD4+ T cell	CRC	Wald ratio	1	0.0215713740458015	0.0544566	0.692016
ebi-a-GCST90001532	Basophil Absolute Count	CRC	Inverse variance weighted	3	0.00966653706365349	0.024446	0.69253
ebi-a-GCST90001815	CD38 on IgD- CD38dim B cell	CRC	Inverse variance weighted	3	-0.0155704	0.0396207	0.69433
ebi-a-GCST90001781	CD25 on IgD+ CD38- naive B cell	CRC	Inverse variance weighted	3	-0.017857	0.0456683	0.695786
ebi-a-GCST90002024	CD4 on naive CD4+ T cell	CRC	Inverse variance weighted	5	-0.0360246	0.0922095	0.696032
ebi-a-GCST90001666	CD28+ CD45RA+ CD8dim T cell Absolute Count	CRC	Inverse variance weighted	8	0.00169531492861855	0.00439897	0.699949
ebi-a-GCST90001648	HLA DR+ Natural Killer Absolute Count	CRC	Inverse variance weighted	4	-0.0117111	0.0304435	0.700472
ebi-a-GCST90001772	CD24 on unswitched memory B cell	CRC	Inverse variance weighted	2	-0.0192111	0.0504263	0.703222
ebi-a-GCST90001976	FSC-A on Natural Killer T	CRC	Inverse variance weighted	2	0.104403371753904	0.274966	0.704171
ebi-a-GCST90001839	CD3 on Effector Memory CD8+ T cell	CRC	Inverse variance weighted	3	0.0240978909337511	0.0635623	0.704597
ebi-a-GCST90001507	CD25++ CD45RA+ CD4 not regulatory T cell Absolute Count	CRC	Inverse variance weighted	3	-0.0144213	0.0385817	0.708563
ebi-a-GCST90002036	CD80 on CD62L+ myeloid Dendritic Cell	CRC	Inverse variance weighted	3	-0.0249353	0.0670366	0.709918
ebi-a-GCST90001584	CD14- CD16+ monocyte %monocyte	CRC	Inverse variance weighted	2	-0.0277428	0.0748425	0.710874
ebi-a-GCST90002080	SSC-A on T cell	CRC	Wald ratio	1	0.0596553941908714	0.162317	0.713228
ebi-a-GCST90001816	CD38 on naive-mature B cell	CRC	Inverse variance weighted	3	-0.0159568	0.0437596	0.715375
ebi-a-GCST90001669	CD28+ CD45RA- CD8dim T cell Absolute Count	CRC	Inverse variance weighted	3	0.0118619400318971	0.0330975	0.720048
ebi-a-GCST90001767	CD24 on IgD+ CD38- unswitched memory B cell	CRC	Inverse variance weighted	2	-0.014651	0.0412038	0.722159
ebi-a-GCST90001515	Immature Myeloid-Derived Suppressor Cells Absolute Count	CRC	Inverse variance weighted	2	-0.023849	0.067854	0.725232
ebi-a-GCST90001512	CD25++ CD45RA- CD4 not regulatory T cell %T cell	CRC	Inverse variance weighted	3	-0.0113021	0.0323205	0.726572
ebi-a-GCST90001841	CD3 on Central Memory CD4+ T cell	CRC	Inverse variance weighted	4	0.0148118048111346	0.0425575	0.727809
ebi-a-GCST90001966	FSC-A on granulocyte	CRC	Inverse variance weighted	2	-0.0428318	0.123418	0.728556
ebi-a-GCST90001810	CD38 on CD3- CD19-	CRC	Wald ratio	1	-0.0287204	0.0834463	0.730713
ebi-a-GCST90001491	CD39+ activated CD4 regulatory T cell %CD4 regulatory T cell	CRC	Inverse variance weighted	6	0.00568368873774466	0.0165413	0.731143
ebi-a-GCST90001989	CD40 on CD14- CD16+ monocyte	CRC	Inverse variance weighted	9	-0.00622066	0.0181686	0.732061
ebi-a-GCST90001531	CD33dim HLA DR- Absolute Count	CRC	Inverse variance weighted	3	0.00882623789997614	0.0259021	0.733288
ebi-a-GCST90001923	CD127 on CD45RA- CD4 not regulatory T cell	CRC	Wald ratio	1	0.0355345432788193	0.105103	0.735293
ebi-a-GCST90001937	CD25 on resting CD4 regulatory T cell	CRC	Wald ratio	1	0.144006537982565	0.429601	0.737467
ebi-a-GCST90001992	CCR2 on CD14+ CD16+ monocyte	CRC	Inverse variance weighted	2	-0.032731	0.0990544	0.741072
ebi-a-GCST90001496	CD39+ secreting CD4 regulatory T cell %secreting CD4 regulatory T cell	CRC	Inverse variance weighted	7	0.00440561369872327	0.0135398	0.744891
ebi-a-GCST90001571	Effector Memory CD4-CD8- T cell %T cell	CRC	Inverse variance weighted	3	0.0434286338238882	0.134125	0.746095
ebi-a-GCST90001793	CD25 on switched memory B cell	CRC	Inverse variance weighted	3	0.0216259185419565	0.0669067	0.746525
ebi-a-GCST90001659	CD39+ CD4+ T cell %CD4+ T cell	CRC	Inverse variance weighted	6	0.00483699772225504	0.0149651	0.74653
ebi-a-GCST90001658	CD39+ CD4+ T cell %T cell	CRC	Inverse variance weighted	6	0.00481511139215993	0.0151252	0.750219
ebi-a-GCST90001397	Unswitched memory B cell %B cell	CRC	Wald ratio	1	-0.0348132	0.110032	0.751706
ebi-a-GCST90001579	CD14- CD16+ monocyte Absolute Count	CRC	Wald ratio	1	0.0222375215146299	0.0712007	0.754796
ebi-a-GCST90001982	CCR2 on CD14- CD16+ monocyte	CRC	Wald ratio	1	-0.0375445	0.120211	0.754796
ebi-a-GCST90001434	Switched memory B cell %lymphocyte	CRC	Inverse variance weighted	3	-0.0200485	0.0644348	0.755691
ebi-a-GCST90001644	B cell %lymphocyte	CRC	Inverse variance weighted	2	-0.028785	0.092646	0.756029
ebi-a-GCST90001436	Memory B cell %lymphocyte	CRC	Inverse variance weighted	2	0.0308971107013722	0.100152	0.757699
ebi-a-GCST90002077	SSC-A on HLA DR+ Natural Killer	CRC	Inverse variance weighted	3	-0.0116307	0.0380512	0.759864
ebi-a-GCST90002017	CCR2 on monocyte	CRC	Inverse variance weighted	2	-0.0117424	0.0384264	0.759923
ebi-a-GCST90002009	HLA DR on CD14- CD16-	CRC	Inverse variance weighted	4	-0.0132255	0.0437793	0.76258
ebi-a-GCST90001580	CD14+ CD16+ monocyte Absolute Count	CRC	Inverse variance weighted	3	0.0108139027289309	0.0358013	0.762611
ebi-a-GCST90001585	CD14+ CD16+ monocyte %monocyte	CRC	Inverse variance weighted	3	0.00987188692511338	0.0331955	0.766171
ebi-a-GCST90001784	CD25 on IgD+ CD38dim B cell	CRC	Inverse variance weighted	2	-0.0197263	0.0666855	0.767374
ebi-a-GCST90001813	CD38 on IgD+ CD38dim B cell	CRC	Inverse variance weighted	4	-0.0105716	0.035895	0.768364
ebi-a-GCST90001888	CD28 on CD39+ secreting CD4 regulatory T cell	CRC	Inverse variance weighted	2	-0.0270979	0.0921545	0.768721
ebi-a-GCST90001964	FSC-A on plasmacytoid Dendritic Cell	CRC	Inverse variance weighted	4	-0.0195299	0.0677637	0.773189
ebi-a-GCST90001826	IgD on unswitched memory B cell	CRC	Inverse variance weighted	6	-0.0112244	0.0403193	0.780715
ebi-a-GCST90002003	CCR2 on CD14- CD16-	CRC	Inverse variance weighted	3	-0.026633	0.0959998	0.781452
ebi-a-GCST90001439	IgD+ CD24+ B cell %lymphocyte	CRC	Inverse variance weighted	2	-0.0260278	0.0951913	0.784526
ebi-a-GCST90001498	Activated & resting CD4 regulatory T cell Absolute Count	CRC	Wald ratio	1	0.0283111479761115	0.103666	0.784777
ebi-a-GCST90001538	Central Memory CD4+ T cell %CD4+ T cell	CRC	Wald ratio	1	-0.0247189	0.0905127	0.784777
ebi-a-GCST90001489	CD39+ activated CD4 regulatory T cell Absolute Count	CRC	Inverse variance weighted	4	0.012394442835128	0.0454636	0.785143
ebi-a-GCST90001993	PDL-1 on CD14+ CD16- monocyte	CRC	Wald ratio	1	0.0307088573360379	0.112646	0.78515
ebi-a-GCST90001934	CD25 on CD45RA+ CD4 not regulatory T cell	CRC	Wald ratio	1	0.0187883384480491	0.0711157	0.791631
ebi-a-GCST90001494	Secreting CD4 regulatory T cell %CD4+ T cell	CRC	Inverse variance weighted	7	-0.00389177	0.0147577	0.792002
ebi-a-GCST90002112	HLA DR on CD33- HLA DR+	CRC	Inverse variance weighted	2	-0.00921462	0.0349589	0.7921
ebi-a-GCST90001497	CD39+ secreting CD4 regulatory T cell %CD4 regulatory T cell	CRC	Inverse variance weighted	7	0.00370816058651898	0.0142804	0.795119
ebi-a-GCST90002039	CD80 on monocyte	CRC	Inverse variance weighted	6	-0.00693874	0.0267467	0.795308
ebi-a-GCST90001766	CD24 on IgD+ CD38- B cell	CRC	Inverse variance weighted	2	-0.0199018	0.0773549	0.796963
ebi-a-GCST90002005	CD16 on CD14+ CD16+ monocyte	CRC	Inverse variance weighted	5	0.00657523083703707	0.0268248	0.806365
ebi-a-GCST90001879	HVEM on Terminally Differentiated CD4+ T cell	CRC	Wald ratio	1	0.016076658270361	0.065835	0.807079
ebi-a-GCST90001881	HVEM on CD8+ T cell	CRC	Wald ratio	1	0.0148198916408669	0.0606885	0.807079
ebi-a-GCST90001861	CD3 on CD28+ CD4+ T cell	CRC	Inverse variance weighted	2	0.0216172680677446	0.0894242	0.808983
ebi-a-GCST90001783	CD25 on IgD+ CD38+ B cell	CRC	Inverse variance weighted	3	-0.0122872	0.0517892	0.81246
ebi-a-GCST90001479	CD4 regulatory T cell %T cell	CRC	Wald ratio	1	-0.0344383	0.145289	0.812631
ebi-a-GCST90001769	CD24 on IgD- CD38- B cell	CRC	Inverse variance weighted	2	-0.0147761	0.0625874	0.813365
ebi-a-GCST90002014	CCR2 on CD62L+ myeloid Dendritic Cell	CRC	Inverse variance weighted	3	0.00864707137074671	0.0369652	0.815044
ebi-a-GCST90001508	CD25++ CD45RA+ CD4 not regulatory T cell %CD4+ T cell	CRC	Inverse variance weighted	5	0.00586758950676695	0.0251567	0.815574
ebi-a-GCST90001396	IgD+ CD38- B cell Absolute Count	CRC	Wald ratio	1	0.0639594301641375	0.278058	0.818075
ebi-a-GCST90001574	Terminally Differentiated CD4-CD8- T cell %T cell	CRC	Inverse variance weighted	4	0.0275132237652962	0.121285	0.820541
ebi-a-GCST90001681	CD25++ CD8+ T cell Absolute Count	CRC	Inverse variance weighted	3	-0.00965841	0.0427457	0.82124
ebi-a-GCST90001696	CD45RA- CD28- CD8+ T cell %CD8+ T cell	CRC	Inverse variance weighted	10	-0.000175938	0.000790434	0.82386
ebi-a-GCST90001979	CD16 on CD14- CD16+ monocyte	CRC	Inverse variance weighted	8	0.00412042294088766	0.0188686	0.827137
ebi-a-GCST90001910	CD45 on B cell	CRC	Inverse variance weighted	2	0.0363287071768827	0.171803	0.832532
ebi-a-GCST90001592	CD8+ T cell Absolute Count	CRC	Wald ratio	1	0.0171703232644409	0.0833503	0.836789
ebi-a-GCST90001607	CD8+ T cell %leukocyte	CRC	Wald ratio	1	0.0179902276513048	0.0873304	0.836789
ebi-a-GCST90001684	CD127- CD8+ T cell Absolute Count	CRC	Wald ratio	1	0.0170080839895013	0.0825627	0.836789
ebi-a-GCST90001509	CD25++ CD45RA+ CD4 not regulatory T cell %T cell	CRC	Inverse variance weighted	5	0.0054184970669199	0.0264139	0.837464
ebi-a-GCST90001903	CD86 on myeloid Dendritic Cell	CRC	Wald ratio	1	-0.00982325	0.048545	0.839641
ebi-a-GCST90001735	CD19 on IgD- CD38dim B cell	CRC	Inverse variance weighted	4	-0.00591043	0.0292623	0.839932
ebi-a-GCST90001572	Terminally Differentiated CD4-CD8- T cell Absolute Count	CRC	Inverse variance weighted	2	0.0173998195003563	0.0872173	0.841872
ebi-a-GCST90002090	CD11c on granulocyte	CRC	Inverse variance weighted	3	0.00723080847486634	0.0378767	0.848601
ebi-a-GCST90001431	IgD+ CD38- B cell %lymphocyte	CRC	Inverse variance weighted	2	-0.0338399	0.178093	0.849299
ebi-a-GCST90001728	CD19 on IgD+ CD38- unswitched memory B cell	CRC	Inverse variance weighted	3	-0.0103232	0.0548415	0.850691
ebi-a-GCST90001450	CD62L- monocyte Absolute Count	CRC	Inverse variance weighted	3	0.0106584935964148	0.0582495	0.854814
ebi-a-GCST90002102	CD45RA on resting CD4 regulatory T cell	CRC	Inverse variance weighted	7	0.00328064998133043	0.0180173	0.855517
ebi-a-GCST90001429	IgD+ CD38+ B cell %lymphocyte	CRC	Wald ratio	1	-0.08397	0.46459	0.856572
ebi-a-GCST90001459	Myeloid Dendritic Cell %Dendritic Cell	CRC	Inverse variance weighted	2	-0.00697529	0.0388585	0.857541
ebi-a-GCST90001812	CD38 on IgD+ CD38+ B cell	CRC	Inverse variance weighted	3	-0.00800822	0.045222	0.85944
ebi-a-GCST90002030	CD39 on CD39+ activated CD4 regulatory T cell	CRC	Inverse variance weighted	6	-0.00205004	0.0116803	0.860677
ebi-a-GCST90001446	IgD- CD38- B cell Absolute Count	CRC	Wald ratio	1	0.0142898564593301	0.0825211	0.862521
ebi-a-GCST90001642	B cell Absolute Count	CRC	Wald ratio	1	0.021252895250488	0.125765	0.865805
ebi-a-GCST90001501	Activated & secreting CD4 regulatory T cell Absolute Count	CRC	Inverse variance weighted	4	0.00486211156984801	0.0288689	0.866253
ebi-a-GCST90002019	CD14 on Monocytic Myeloid-Derived Suppressor Cells	CRC	Wald ratio	1	-0.00903031	0.054397	0.868151
ebi-a-GCST90001877	HVEM on naive CD4+ T cell	CRC	Wald ratio	1	0.0102057971014493	0.063118	0.871547
ebi-a-GCST90001493	Secreting CD4 regulatory T cell %CD4 regulatory T cell	CRC	Inverse variance weighted	6	0.0039892096704907	0.0248862	0.872646
ebi-a-GCST90001668	CD28+ CD45RA- CD8dim T cell %CD8dim T cell	CRC	Inverse variance weighted	2	0.00778684787505695	0.0486747	0.872899
ebi-a-GCST90001870	CD34 on Hematopoietic Stem Cell	CRC	Inverse variance weighted	4	0.00608159933431104	0.0384637	0.874368
ebi-a-GCST90001543	Effector Memory CD4+ T cell %CD4+ T cell	CRC	Inverse variance weighted	3	0.0192620847908193	0.123383	0.875942
ebi-a-GCST90001492	Secreting CD4 regulatory T cell Absolute Count	CRC	Inverse variance weighted	4	0.00447201872363292	0.0287617	0.876439
ebi-a-GCST90001778	CD25 on IgD+ CD24+ B cell	CRC	Inverse variance weighted	3	0.00638539362478709	0.0414114	0.877457
ebi-a-GCST90001911	CD45 on Natural Killer	CRC	Inverse variance weighted	2	0.0106488083147855	0.0697061	0.878582
ebi-a-GCST90001499	Activated & resting CD4 regulatory T cell %CD4 regulatory T cell	CRC	Inverse variance weighted	6	-0.00370333	0.0244448	0.879583
ebi-a-GCST90001451	CD62L- monocyte %monocyte	CRC	Inverse variance weighted	4	-0.0061601	0.0408299	0.880077
ebi-a-GCST90002099	CD4RA on Terminally Differentiated CD4+ T cell	CRC	Inverse variance weighted	3	0.00638144816125688	0.0423533	0.880235
ebi-a-GCST90001806	CD27 on unswitched memory B cell	CRC	Inverse variance weighted	11	0.00385371004035415	0.025766	0.881107
ebi-a-GCST90001514	Hematopoietic Stem Cell Absolute Count	CRC	Inverse variance weighted	2	0.00388889708135015	0.0260532	0.881342
ebi-a-GCST90001994	CX3CR1 on CD14- CD16-	CRC	Inverse variance weighted	3	0.00752024094244817	0.0516958	0.884339
ebi-a-GCST90001795	CD25 on transitional B cell	CRC	Inverse variance weighted	2	0.00958320835576688	0.0667835	0.885898
ebi-a-GCST90001763	CD20 on transitional B cell	CRC	Inverse variance weighted	2	-0.00773901	0.0542723	0.886609
ebi-a-GCST90001834	CD62L on monocyte	CRC	Inverse variance weighted	2	-0.00516827	0.0362624	0.886666
ebi-a-GCST90002031	CD39 on CD39+ secreting CD4 regulatory T cell	CRC	Inverse variance weighted	6	-0.00192012	0.0135227	0.887086
ebi-a-GCST90001525	CD33dim HLA DR+ CD11b+ Absolute Count	CRC	Wald ratio	1	0.00841245701184563	0.0596997	0.887939
ebi-a-GCST90001799	CD27 on T cell	CRC	Wald ratio	1	-0.00707436	0.0502037	0.887939
ebi-a-GCST90001998	PDL-1 on CD14+ CD16+ monocyte	CRC	Wald ratio	1	0.0152250345781466	0.108046	0.887939
ebi-a-GCST90002012	CX3CR1 on CD14- CD16+ monocyte	CRC	Wald ratio	1	-0.00921918	0.0654246	0.887939
ebi-a-GCST90002021	CD14 on CD33dim HLA DR+ CD11b+	CRC	Wald ratio	1	-0.00651536	0.0462368	0.887939
ebi-a-GCST90002091	CD11b on CD14+ monocyte	CRC	Wald ratio	1	0.00352810897435897	0.0250375	0.887939
ebi-a-GCST90002094	CD11b on Monocytic Myeloid-Derived Suppressor Cells	CRC	Wald ratio	1	0.0047755748373102	0.0338902	0.887939
ebi-a-GCST90002097	CD11b on CD33+ HLA DR+ CD14dim	CRC	Wald ratio	1	0.00445565674964582	0.0316199	0.887939
ebi-a-GCST90001606	CD4+ T cell %leukocyte	CRC	Wald ratio	1	0.0208737903225806	0.150808	0.889914
ebi-a-GCST90001821	IgD on IgD+ CD24- B cell	CRC	Inverse variance weighted	5	0.00276339627295072	0.0213685	0.897103
ebi-a-GCST90001722	CD19 on CD20- CD38- B cell	CRC	Wald ratio	1	0.0178689432063264	0.139032	0.897735
ebi-a-GCST90001714	BAFF-R on IgD- CD38dim B cell	CRC	Wald ratio	1	-0.011267	0.0899137	0.900279
ebi-a-GCST90001807	CD27 on Plasma Blast-Plasma Cell	CRC	Wald ratio	1	-0.013203	0.105364	0.900279
ebi-a-GCST90001452	CD11c+ CD62L- monocyte Absolute Count	CRC	Wald ratio	1	0.017579767827529	0.140537	0.900453
ebi-a-GCST90001963	FSC-A on myeloid Dendritic Cell	CRC	Inverse variance weighted	3	-0.00511376	0.0412223	0.901273
ebi-a-GCST90002004	CCR2 on CD14+ CD16- monocyte	CRC	Inverse variance weighted	3	0.00548496776589971	0.0450857	0.903171
ebi-a-GCST90001827	IgD on IgD+ B cell	CRC	Inverse variance weighted	2	0.00436123973494646	0.0361278	0.903915
ebi-a-GCST90001753	CD20 on IgD- CD24- B cell	CRC	Inverse variance weighted	2	0.01602733042542	0.145782	0.912457
ebi-a-GCST90001792	CD25 on unswitched memory B cell	CRC	Inverse variance weighted	4	-0.0039931	0.0376782	0.915599
ebi-a-GCST90001805	CD27 on memory B cell	CRC	Inverse variance weighted	7	0.00359018017349953	0.0347774	0.917778
ebi-a-GCST90001863	CD3 on CD28+ CD45RA- CD8+ T cell	CRC	Inverse variance weighted	5	0.00529210502348949	0.0519793	0.918906
ebi-a-GCST90001502	Activated & secreting CD4 regulatory T cell %CD4 regulatory T cell	CRC	Inverse variance weighted	9	-0.00179494	0.0178874	0.920069
ebi-a-GCST90001872	HVEM on naive CD8+ T cell	CRC	Inverse variance weighted	2	0.00525126283981948	0.0523383	0.92008
ebi-a-GCST90001970	FSC-A on HLA DR+ Natural Killer	CRC	Inverse variance weighted	4	-0.00366221	0.0369071	0.920957
ebi-a-GCST90001777	CD25 on CD24+ CD27+ B cell	CRC	Inverse variance weighted	4	-0.00353944	0.0357805	0.921201
ebi-a-GCST90001503	Activated & secreting CD4 regulatory T cell %CD4+ T cell	CRC	Inverse variance weighted	9	-0.00115983	0.0117821	0.921582
ebi-a-GCST90001825	IgD on IgD+ CD38dim B cell	CRC	Inverse variance weighted	5	0.00206671569210439	0.0223643	0.926371
ebi-a-GCST90001790	CD25 on memory B cell	CRC	Inverse variance weighted	4	-0.00325976	0.0362771	0.9284
ebi-a-GCST90001828	IgD on transitional B cell	CRC	Inverse variance weighted	5	-0.0038325	0.0430832	0.929117
ebi-a-GCST90001697	CD45RA- CD28- CD8+ T cell %T cell	CRC	Inverse variance weighted	41	3.7690723616558e-05	0.00042706	0.929673
ebi-a-GCST90001534	CD45RA- CD4+ T cell Absolute Count	CRC	Inverse variance weighted	2	0.0158975703978046	0.183193	0.930846
ebi-a-GCST90001801	CD27 on IgD+ CD38- unswitched memory B cell	CRC	Inverse variance weighted	5	-0.00293991	0.0357645	0.934486
ebi-a-GCST90001692	CD28+ CD45RA- CD8+ T cell %CD8+ T cell	CRC	Inverse variance weighted	3	0.00289286861712491	0.0352133	0.934525
ebi-a-GCST90001897	CD28 on CD39+ CD8+ T cell	CRC	Inverse variance weighted	2	-0.00246861	0.0318071	0.938137
ebi-a-GCST90001474	Plasmacytoid Dendritic Cell %Dendritic Cell	CRC	Inverse variance weighted	2	-0.00300396	0.0390656	0.938707
ebi-a-GCST90001467	CD86+ plasmacytoid Dendritic Cell %Dendritic Cell	CRC	Wald ratio	1	-0.0066107	0.0931924	0.943449
ebi-a-GCST90001693	CD28+ CD45RA- CD8+ T cell Absolute Count	CRC	Inverse variance weighted	2	0.00360418316007071	0.0524478	0.945213
ebi-a-GCST90001913	CD45 on granulocyte	CRC	Wald ratio	1	-0.00684717	0.101069	0.945987
ebi-a-GCST90001687	CD28- CD8+ T cell Absolute Count	CRC	Inverse variance weighted	3	0.00420542922435452	0.0671803	0.950086
ebi-a-GCST90001485	CD39+ resting CD4 regulatory T cell %CD4 regulatory T cell	CRC	Inverse variance weighted	13	0.000674678724832557	0.0115755	0.953521
ebi-a-GCST90001885	CD16-CD56 on HLA DR+ Natural Killer	CRC	Inverse variance weighted	2	-0.00520167	0.0947591	0.956223
ebi-a-GCST90002042	CD45 on CD33+ HLA DR+ CD14-	CRC	Wald ratio	1	0.0044249408672799	0.0817963	0.956858
ebi-a-GCST90001535	CD45RA- CD4+ T cell %CD4+ T cell	CRC	Inverse variance weighted	4	0.00178073396682087	0.0332024	0.957228
ebi-a-GCST90002089	CD11c on monocyte	CRC	Inverse variance weighted	2	0.00256297400283028	0.0484778	0.957836
ebi-a-GCST90001999	PDL-1 on CD14- CD16+ monocyte	CRC	Inverse variance weighted	2	-0.00217091	0.0423799	0.959146
ebi-a-GCST90001824	IgD on IgD+ CD38+ B cell	CRC	Inverse variance weighted	6	-0.00121743	0.0256933	0.962208
ebi-a-GCST90001851	CD3 on T cell	CRC	Inverse variance weighted	3	0.00343547122975625	0.0765442	0.964201
ebi-a-GCST90001495	CD39+ secreting CD4 regulatory T cell Absolute Count	CRC	Inverse variance weighted	5	0.00072491007574164	0.0168841	0.965754
ebi-a-GCST90001665	CD28+ CD45RA+ CD8dim T cell %CD8dim T cell	CRC	Inverse variance weighted	5	0.00139716841631674	0.0347591	0.967937
ebi-a-GCST90001820	IgD on IgD+ CD24+ B cell	CRC	Inverse variance weighted	6	-0.00189781	0.0476078	0.968202
ebi-a-GCST90001649	HLA DR+ Natural Killer %Natural Killer	CRC	Inverse variance weighted	6	-0.00136804	0.035555	0.969308
ebi-a-GCST90001920	CD45 on HLA DR+ CD4+ T cell	CRC	Inverse variance weighted	2	0.0034838706824971	0.159504	0.982574
ebi-a-GCST90001417	CD24+ CD27+ B cell %B cell	CRC	Inverse variance weighted	3	0.00233618802514522	0.113254	0.983543
ebi-a-GCST90002032	CD39 on CD39+ CD4+ T cell	CRC	Inverse variance weighted	5	0.000265114202995381	0.0139817	0.984872
ebi-a-GCST90001478	CD4 regulatory T cell %CD4+ T cell	CRC	Inverse variance weighted	2	0.00139703340189854	0.0900053	0.987616
ebi-a-GCST90001688	CD28+ CD45RA+ CD8+ T cell %T cell	CRC	Inverse variance weighted	37	2.65321620147983e-05	0.00175326	0.987926
ebi-a-GCST90001664	CD28+ CD45RA+ CD8dim T cell %T cell	CRC	Inverse variance weighted	6	0.000370725436688474	0.0285231	0.98963
ebi-a-GCST90001568	Naive CD4-CD8- T cell %T cell	CRC	Wald ratio	1	0.00101399474375821	0.117551	0.993118
ebi-a-GCST90001919	CD45 on Natural Killer T	CRC	Wald ratio	1	0.000814703349282297	0.101588	0.993601
ebi-a-GCST90001832	CD62L on CD62L+ plasmacytoid Dendritic Cell	CRC	Inverse variance weighted	3	-0.000225873	0.0426386	0.995773
ebi-a-GCST90002029	CD39 on CD39+ CD8+ T cell	CRC	Inverse variance weighted	2	0.000199636722079615	0.0607386	0.997378
ebi-a-GCST90001990	CD64 on CD14- CD16+ monocyte	CRC	Inverse variance weighted	2	0.000199130028731293	0.0820989	0.998065
ebi-a-GCST90001641	CD3- lymphocyte %leukocyte	CRC	Wald ratio	1	-6.35606e-06	0.12387	0.999959
ebi-a-GCST90001653	CD28- CD4-CD8- T cell %CD4-CD8- T cell	CRC	Wald ratio	1	5.72698151950719e-06	0.11161	0.999959
ebi-a-GCST90001656	CD28+ CD4-CD8- T cell %CD4-CD8- T cell	CRC	Wald ratio	1	-5.72698e-06	0.11161	0.999959
ebi-a-GCST90001662	CD28- CD8dim T cell %CD8dim T cell	CRC	Wald ratio	1	6.10827858081472e-06	0.119041	0.999959

## Sheet: Table S7
Table S7	RAPS estimates between 731 immune cells and colorectal cancer
id.exposure	exposure	outcome	method	nsnp	b	se	pval
ebi-a-GCST90001611	CD4+ CD8dim T cell %leukocyte	CRC	Robust adjusted profile score (RAPS)	2	-0.181164	0.0493924	0.000244601
ebi-a-GCST90001609	CD4+ CD8dim T cell Absolute Count	CRC	Robust adjusted profile score (RAPS)	2	-0.197307	0.0640966	0.00208206
ebi-a-GCST90002054	CD8 on Central Memory CD8+ T cell	CRC	Robust adjusted profile score (RAPS)	3	-0.1477	0.0486962	0.00242063
ebi-a-GCST90001590	CD4+ T cell Absolute Count	CRC	Robust adjusted profile score (RAPS)	1	-0.301457	0.0997557	0.00251149
ebi-a-GCST90002055	CD8 on naive CD8+ T cell	CRC	Robust adjusted profile score (RAPS)	2	-0.123741	0.0410899	0.00259985
ebi-a-GCST90001537	Central Memory CD4+ T cell Absolute Count	CRC	Robust adjusted profile score (RAPS)	1	-0.344362	0.11776	0.00345264
ebi-a-GCST90001636	CD4-CD8- Natural Killer T Absolute Count	CRC	Robust adjusted profile score (RAPS)	1	0.260646450652146	0.102525	0.0110134
ebi-a-GCST90001406	Memory B cell %B cell	CRC	Robust adjusted profile score (RAPS)	2	-0.261919	0.104861	0.0124978
ebi-a-GCST90002011	CD64 on CD14+ CD16+ monocyte	CRC	Robust adjusted profile score (RAPS)	2	-0.297828	0.120179	0.0132049
ebi-a-GCST90001655	CD28+ CD4-CD8- T cell %T cell	CRC	Robust adjusted profile score (RAPS)	1	0.334105487040294	0.135511	0.0136815
ebi-a-GCST90001864	CD3 on CD28+ CD45RA+ CD8+ T cell	CRC	Robust adjusted profile score (RAPS)	3	-0.0970308	0.0394725	0.0139639
ebi-a-GCST90001623	Natural Killer T %lymphocyte	CRC	Robust adjusted profile score (RAPS)	7	0.105018277763248	0.0431431	0.0149254
ebi-a-GCST90001768	CD24 on IgD+ CD38+ B cell	CRC	Robust adjusted profile score (RAPS)	2	-0.216169	0.0906705	0.0171202
ebi-a-GCST90001969	FSC-A on Natural Killer	CRC	Robust adjusted profile score (RAPS)	3	0.129987251537938	0.0553762	0.0189074
ebi-a-GCST90002056	CD8 on Effector Memory CD8+ T cell	CRC	Robust adjusted profile score (RAPS)	4	-0.0845189	0.036034	0.0190001
ebi-a-GCST90001555	Effector Memory CD8+ T cell %CD8+ T cell	CRC	Robust adjusted profile score (RAPS)	4	-0.0631754	0.0276548	0.0223465
ebi-a-GCST90001408	Naive-mature B cell %B cell	CRC	Robust adjusted profile score (RAPS)	1	0.327808179343874	0.145107	0.0238787
ebi-a-GCST90002067	CD4 on CD39+ activated CD4 regulatory T cell	CRC	Robust adjusted profile score (RAPS)	4	0.103126864107774	0.0460662	0.0251777
ebi-a-GCST90001638	CD4-CD8- Natural Killer T %lymphocyte	CRC	Robust adjusted profile score (RAPS)	6	0.102302589891285	0.0460635	0.0263574
ebi-a-GCST90002113	HLA DR on HLA DR+ T cell	CRC	Robust adjusted profile score (RAPS)	1	0.161313604069196	0.0728062	0.0267151
ebi-a-GCST90001927	CD127 on CD8+ T cell	CRC	Robust adjusted profile score (RAPS)	1	0.212252998965532	0.0962578	0.0274508
ebi-a-GCST90002114	HLA DR on HLA DR+ CD4+ T cell	CRC	Robust adjusted profile score (RAPS)	1	0.234454002421493	0.109692	0.032567
ebi-a-GCST90001530	Monocytic Myeloid-Derived Suppressor Cells Absolute Count	CRC	Robust adjusted profile score (RAPS)	5	-0.0482673	0.0226615	0.0331773
ebi-a-GCST90002108	HLA DR on CD33+ HLA DR+ CD14-	CRC	Robust adjusted profile score (RAPS)	3	0.0502989354049887	0.0236384	0.0333493
ebi-a-GCST90001610	CD4+ CD8dim T cell %lymphocyte	CRC	Robust adjusted profile score (RAPS)	3	-0.137786	0.0659774	0.036763
ebi-a-GCST90001955	CD33 on Immature Myeloid-Derived Suppressor Cells	CRC	Robust adjusted profile score (RAPS)	6	-0.0293715	0.0141014	0.0372619
ebi-a-GCST90001598	CD4-CD8- T cell Absolute Count	CRC	Robust adjusted profile score (RAPS)	2	0.202448935727777	0.0972766	0.0374186
ebi-a-GCST90001548	Central Memory CD8+ T cell Absolute Count	CRC	Robust adjusted profile score (RAPS)	1	0.207461663970005	0.100568	0.0391216
ebi-a-GCST90001671	CD39+ CD8+ T cell %CD8+ T cell	CRC	Robust adjusted profile score (RAPS)	7	-0.0658311	0.0322079	0.0409595
ebi-a-GCST90001542	Effector Memory CD4+ T cell Absolute Count	CRC	Robust adjusted profile score (RAPS)	1	0.116522808684479	0.0578705	0.044061
ebi-a-GCST90001622	Natural Killer T %T cell	CRC	Robust adjusted profile score (RAPS)	5	0.0993502009391137	0.0495272	0.0448593
ebi-a-GCST90001556	Effector Memory CD8+ T cell %T cell	CRC	Robust adjusted profile score (RAPS)	2	-0.0708715	0.0356476	0.0467994
ebi-a-GCST90001707	BAFF-R on IgD+ CD38- unswitched memory B cell	CRC	Robust adjusted profile score (RAPS)	7	-0.0340077	0.0171337	0.0471622
ebi-a-GCST90001755	CD20 on IgD- CD38- B cell	CRC	Robust adjusted profile score (RAPS)	4	-0.120713	0.0612355	0.0486907
ebi-a-GCST90002052	CD45 on Immature Myeloid-Derived Suppressor Cells	CRC	Robust adjusted profile score (RAPS)	2	0.0562872641226403	0.0288758	0.051261
ebi-a-GCST90002076	SSC-A on Natural Killer	CRC	Robust adjusted profile score (RAPS)	1	0.13841795364963	0.0714412	0.0526832
ebi-a-GCST90001833	CD62L on CD62L+ Dendritic Cell	CRC	Robust adjusted profile score (RAPS)	2	0.131591471169266	0.0681214	0.0533942
ebi-a-GCST90001830	BAFF-R on CD20- B cell	CRC	Robust adjusted profile score (RAPS)	1	-0.130032	0.0680788	0.0561298
ebi-a-GCST90001460	Plasmacytoid Dendritic Cell Absolute Count	CRC	Robust adjusted profile score (RAPS)	2	-0.226706	0.119011	0.0567908
ebi-a-GCST90001849	CD3 on HLA DR+ CD4+ T cell	CRC	Robust adjusted profile score (RAPS)	2	0.0744663941555811	0.039366	0.0585389
ebi-a-GCST90001457	CD11c+ HLA DR++ monocyte %monocyte	CRC	Robust adjusted profile score (RAPS)	1	0.204996207310217	0.108429	0.0586771
ebi-a-GCST90001561	CD45RA+ CD8+ T cell %CD8+ T cell	CRC	Robust adjusted profile score (RAPS)	5	0.0226005804084239	0.0119885	0.0594045
ebi-a-GCST90002109	HLA DR on CD33+ HLA DR+ CD14dim	CRC	Robust adjusted profile score (RAPS)	3	0.0614048294666997	0.03261	0.0596997
ebi-a-GCST90001573	Terminally Differentiated CD4-CD8- T cell %CD4-CD8- T cell	CRC	Robust adjusted profile score (RAPS)	2	-0.126984	0.0675218	0.0600204
ebi-a-GCST90001702	BAFF-R on CD24+ CD27+ B cell	CRC	Robust adjusted profile score (RAPS)	9	-0.0308829	0.0164529	0.0605109
ebi-a-GCST90001890	CD28 on CD45RA+ CD4+ T cell	CRC	Robust adjusted profile score (RAPS)	2	-0.0841922	0.0450352	0.0615567
ebi-a-GCST90001924	CD127 on CD28+ CD4+ T cell	CRC	Robust adjusted profile score (RAPS)	3	0.107474136142288	0.0575552	0.0618567
ebi-a-GCST90001867	CD3 on CD4+ T cell	CRC	Robust adjusted profile score (RAPS)	2	-0.10453	0.0560956	0.0624025
ebi-a-GCST90001718	BAFF-R on switched memory B cell	CRC	Robust adjusted profile score (RAPS)	10	-0.0306497	0.0164574	0.0625514
ebi-a-GCST90001866	CD3 on CD39+ CD8+ T cell	CRC	Robust adjusted profile score (RAPS)	1	0.0971055491990847	0.0522522	0.0631122
ebi-a-GCST90001533	Basophil %CD33dim HLA DR- CD66b-	CRC	Robust adjusted profile score (RAPS)	3	-0.052351	0.0282248	0.0636264
ebi-a-GCST90001691	CD28+ CD45RA- CD8+ T cell %T cell	CRC	Robust adjusted profile score (RAPS)	3	-0.0479868	0.0259684	0.0646176
ebi-a-GCST90001710	BAFF-R on IgD- CD24- B cell	CRC	Robust adjusted profile score (RAPS)	9	-0.0323006	0.0174819	0.0646517
ebi-a-GCST90001844	CD3 on Terminally Differentiated CD4+ T cell	CRC	Robust adjusted profile score (RAPS)	1	0.124033978431878	0.0672478	0.0651204
ebi-a-GCST90001711	BAFF-R on IgD- CD27- B cell	CRC	Robust adjusted profile score (RAPS)	9	-0.0320035	0.0173644	0.0653207
ebi-a-GCST90001954	CD33 on basophil	CRC	Robust adjusted profile score (RAPS)	7	-0.0250593	0.0136486	0.0663516
ebi-a-GCST90001908	CCR7 on naive CD8+ T cell	CRC	Robust adjusted profile score (RAPS)	2	0.127089405737433	0.0692892	0.0666259
ebi-a-GCST90001856	CD3 on CD39+ secreting CD4 regulatory T cell	CRC	Robust adjusted profile score (RAPS)	3	0.0539887091707282	0.0296443	0.068574
ebi-a-GCST90001536	CD45RA- CD4+ T cell %T cell	CRC	Robust adjusted profile score (RAPS)	2	0.0989630234097676	0.0546977	0.070409
ebi-a-GCST90001706	BAFF-R on IgD+ CD38- naive B cell	CRC	Robust adjusted profile score (RAPS)	8	-0.0285357	0.0158623	0.0720247
ebi-a-GCST90001619	HLA DR+ T cell%T cell	CRC	Robust adjusted profile score (RAPS)	4	-0.0603391	0.0336698	0.0731193
ebi-a-GCST90001719	BAFF-R on IgD+ B cell	CRC	Robust adjusted profile score (RAPS)	10	-0.0280114	0.0156357	0.0732138
ebi-a-GCST90001635	CD8dim Natural Killer T %lymphocyte	CRC	Robust adjusted profile score (RAPS)	6	0.0719886134790677	0.0402618	0.0737741
ebi-a-GCST90001852	CD3 on CD39+ resting CD4 regulatory T cell	CRC	Robust adjusted profile score (RAPS)	1	0.100099846860643	0.056016	0.0739396
ebi-a-GCST90001754	CD20 on IgD- CD27- B cell	CRC	Robust adjusted profile score (RAPS)	4	-0.0994052	0.0557517	0.0745867
ebi-a-GCST90001701	BAFF-R on CD20- CD38- B cell	CRC	Robust adjusted profile score (RAPS)	1	-0.0979844	0.0550684	0.075187
ebi-a-GCST90001712	BAFF-R on IgD- CD38- B cell	CRC	Robust adjusted profile score (RAPS)	7	-0.0298489	0.0168253	0.0760545
ebi-a-GCST90001850	CD3 on HLA DR+ CD8+ T cell	CRC	Robust adjusted profile score (RAPS)	1	0.115974331550802	0.0653826	0.0760997
ebi-a-GCST90001500	Activated & resting CD4 regulatory T cell %CD4+ T cell	CRC	Robust adjusted profile score (RAPS)	3	0.0509424162682842	0.0288546	0.0774817
ebi-a-GCST90001829	BAFF-R on B cell	CRC	Robust adjusted profile score (RAPS)	10	-0.0276997	0.0157747	0.0790952
ebi-a-GCST90001774	CD24 on transitional B cell	CRC	Robust adjusted profile score (RAPS)	1	-0.186352	0.106346	0.0797204
ebi-a-GCST90001708	BAFF-R on IgD+ CD38+ B cell	CRC	Robust adjusted profile score (RAPS)	10	-0.0284454	0.0162618	0.0802527
ebi-a-GCST90001944	CD123 on plasmacytoid Dendritic Cell	CRC	Robust adjusted profile score (RAPS)	2	-0.0921469	0.0528212	0.0810713
ebi-a-GCST90001661	CD28- CD8dim T cell %T cell	CRC	Robust adjusted profile score (RAPS)	3	0.105964175989509	0.060783	0.0812778
ebi-a-GCST90001945	CD123 on CD62L+ plasmacytoid Dendritic Cell	CRC	Robust adjusted profile score (RAPS)	2	-0.0928658	0.0533244	0.0815919
ebi-a-GCST90002072	SSC-A on plasmacytoid Dendritic Cell	CRC	Robust adjusted profile score (RAPS)	5	-0.0933435	0.0536104	0.081658
ebi-a-GCST90001634	CD8dim Natural Killer T %T cell	CRC	Robust adjusted profile score (RAPS)	5	0.0726048429415472	0.0417514	0.0820385
ebi-a-GCST90002037	CD80 on plasmacytoid Dendritic Cell	CRC	Robust adjusted profile score (RAPS)	2	-0.0974589	0.0561398	0.0825633
ebi-a-GCST90001704	BAFF-R on IgD+ CD24- B cell	CRC	Robust adjusted profile score (RAPS)	10	-0.0270566	0.015611	0.083064
ebi-a-GCST90002038	CD80 on CD62L+ plasmacytoid Dendritic Cell	CRC	Robust adjusted profile score (RAPS)	2	-0.0981236	0.0566425	0.0832142
ebi-a-GCST90001720	BAFF-R on transitional B cell	CRC	Robust adjusted profile score (RAPS)	8	-0.0307036	0.0177341	0.083392
ebi-a-GCST90001558	Terminally Differentiated CD8+ T cell %CD8+ T cell	CRC	Robust adjusted profile score (RAPS)	3	-0.0989882	0.0572934	0.0840346
ebi-a-GCST90001840	CD3 on Terminally Differentiated CD8+ T cell	CRC	Robust adjusted profile score (RAPS)	2	0.110373625956429	0.0642984	0.0860553
ebi-a-GCST90001694	CD28- CD4-CD8- T cell %T cell	CRC	Robust adjusted profile score (RAPS)	3	0.146569544876273	0.0854377	0.0862511
ebi-a-GCST90001689	CD28+ CD45RA+ CD8+ T cell %CD8+ T cell	CRC	Robust adjusted profile score (RAPS)	1	0.100939973653956	0.0589172	0.0866665
ebi-a-GCST90001965	FSC-A on monocyte	CRC	Robust adjusted profile score (RAPS)	2	0.145898143970301	0.0852529	0.0870152
ebi-a-GCST90001846	CD3 on Central Memory CD8+ T cell	CRC	Robust adjusted profile score (RAPS)	3	0.0631224848163338	0.0369354	0.0874519
ebi-a-GCST90001483	CD39+ resting CD4 regulatory T cell Absolute Count	CRC	Robust adjusted profile score (RAPS)	10	0.0340624644712929	0.0200213	0.0888839
ebi-a-GCST90001709	BAFF-R on IgD+ CD38dim B cell	CRC	Robust adjusted profile score (RAPS)	10	-0.0264254	0.0155762	0.0897869
ebi-a-GCST90001716	BAFF-R on naive-mature B cell	CRC	Robust adjusted profile score (RAPS)	10	-0.0265175	0.015684	0.090888
ebi-a-GCST90001748	CD20 on IgD+ CD38- B cell	CRC	Robust adjusted profile score (RAPS)	4	-0.102374	0.0606619	0.0914853
ebi-a-GCST90001859	CD3 on CD8+ T cell	CRC	Robust adjusted profile score (RAPS)	2	0.0678993585247741	0.0403036	0.0920471
ebi-a-GCST90001511	CD25++ CD45RA- CD4 not regulatory T cell %CD4+ T cell	CRC	Robust adjusted profile score (RAPS)	3	-0.0492107	0.0293346	0.0934314
ebi-a-GCST90001717	BAFF-R on unswitched memory B cell	CRC	Robust adjusted profile score (RAPS)	9	-0.0275657	0.0164761	0.0943124
ebi-a-GCST90001715	BAFF-R on memory B cell	CRC	Robust adjusted profile score (RAPS)	9	-0.0276029	0.0165086	0.0945182
ebi-a-GCST90001435	Plasma Blast-Plasma Cell %lymphocyte	CRC	Robust adjusted profile score (RAPS)	1	0.216903064278646	0.131211	0.098314
ebi-a-GCST90001643	B cell %CD3- lymphocyte	CRC	Robust adjusted profile score (RAPS)	3	-0.0588133	0.0356685	0.099171
ebi-a-GCST90001519	CD33+ HLA DR+ CD14- %CD33+ HLA DR+	CRC	Robust adjusted profile score (RAPS)	1	-0.0893702	0.0545406	0.101296
ebi-a-GCST90001705	BAFF-R on IgD+ CD38- B cell	CRC	Robust adjusted profile score (RAPS)	9	-0.0268015	0.016415	0.102522
ebi-a-GCST90002027	CD4 on CD45RA+ CD4+ T cell	CRC	Robust adjusted profile score (RAPS)	2	0.0736860506501621	0.0452388	0.103351
ebi-a-GCST90002111	HLA DR on CD33dim HLA DR+ CD11b-	CRC	Robust adjusted profile score (RAPS)	5	0.0381086999506118	0.0234011	0.103418
ebi-a-GCST90001594	CD4+CD8+ T cell Absolute Count	CRC	Robust adjusted profile score (RAPS)	2	0.0948814210424503	0.0585661	0.105216
ebi-a-GCST90001637	CD4-CD8- Natural Killer T %T cell	CRC	Robust adjusted profile score (RAPS)	5	0.0859177599397344	0.053097	0.105635
ebi-a-GCST90002023	CD4 on Central Memory CD4+ T cell	CRC	Robust adjusted profile score (RAPS)	2	0.0795235753580155	0.0491496	0.105665
ebi-a-GCST90001868	CD3 on CD4 regulatory T cell	CRC	Robust adjusted profile score (RAPS)	3	0.0418666248976216	0.026006	0.107423
ebi-a-GCST90001534	CD45RA- CD4+ T cell Absolute Count	CRC	Robust adjusted profile score (RAPS)	2	0.103617508295917	0.0650556	0.111215
ebi-a-GCST90001559	Terminally Differentiated CD8+ T cell %T cell	CRC	Robust adjusted profile score (RAPS)	2	-0.124052	0.0779061	0.111312
ebi-a-GCST90001703	BAFF-R on IgD+ CD24+ B cell	CRC	Robust adjusted profile score (RAPS)	7	-0.0267024	0.0167846	0.111635
ebi-a-GCST90001984	HLA DR on CD14- CD16+ monocyte	CRC	Robust adjusted profile score (RAPS)	8	0.0344831056941711	0.0216823	0.11175
ebi-a-GCST90001855	CD3 on secreting CD4 regulatory T cell	CRC	Robust adjusted profile score (RAPS)	3	0.041951805533848	0.0263921	0.111934
ebi-a-GCST90001967	FSC-A on CD14+ monocyte	CRC	Robust adjusted profile score (RAPS)	1	-0.387578	0.245574	0.114507
ebi-a-GCST90001470	CD62L- plasmacytoid Dendritic Cell Absolute Count	CRC	Robust adjusted profile score (RAPS)	1	-0.104553	0.0663078	0.114847
ebi-a-GCST90002033	CD39 on granulocyte	CRC	Robust adjusted profile score (RAPS)	2	0.151391421727328	0.0960466	0.114973
ebi-a-GCST90001633	CD8dim Natural Killer T Absolute Count	CRC	Robust adjusted profile score (RAPS)	5	0.07091273287351	0.04506	0.115548
ebi-a-GCST90002103	CD45RA on CD39+ resting CD4 regulatory T cell	CRC	Robust adjusted profile score (RAPS)	1	0.0552958938707216	0.0354126	0.118411
ebi-a-GCST90001391	IgD+ B cell %B cell	CRC	Robust adjusted profile score (RAPS)	1	-0.186976	0.119888	0.118859
ebi-a-GCST90001570	Effector Memory CD4-CD8- T cell %CD4-CD8- T cell	CRC	Robust adjusted profile score (RAPS)	4	0.0614437014572829	0.0394669	0.119508
ebi-a-GCST90001608	CD4+CD8+ T cell %leukocyte	CRC	Robust adjusted profile score (RAPS)	1	0.0898136348064406	0.0579859	0.121409
ebi-a-GCST90002000	PDL-1 on CD14- CD16-	CRC	Robust adjusted profile score (RAPS)	1	0.204613871952956	0.133316	0.124832
ebi-a-GCST90002074	SSC-A on CD14+ monocyte	CRC	Robust adjusted profile score (RAPS)	6	0.0411897942709043	0.0269023	0.125747
ebi-a-GCST90001654	CD28- CD4-CD8- T cell Absolute Count	CRC	Robust adjusted profile score (RAPS)	2	0.160660716982005	0.105386	0.127383
ebi-a-GCST90001865	CD3 on CD28- CD8+ T cell	CRC	Robust adjusted profile score (RAPS)	2	0.0882146487017069	0.0578799	0.127484
ebi-a-GCST90001554	Effector Memory CD8+ T cell Absolute Count	CRC	Robust adjusted profile score (RAPS)	2	-0.0541657	0.0356281	0.128433
ebi-a-GCST90001410	IgD- CD38+ B cell %B cell	CRC	Robust adjusted profile score (RAPS)	1	0.181161336071785	0.119295	0.128863
ebi-a-GCST90002059	CD8 on Natural Killer T	CRC	Robust adjusted profile score (RAPS)	2	-0.146122	0.0967189	0.130841
ebi-a-GCST90001562	CD45RA+ CD8+ T cell %T cell	CRC	Robust adjusted profile score (RAPS)	3	-0.113051	0.0748719	0.131064
ebi-a-GCST90001480	Resting CD4 regulatory T cell Absolute Count	CRC	Robust adjusted profile score (RAPS)	4	0.0456862360630717	0.03027	0.131225
ebi-a-GCST90001747	CD20 on IgD+ CD24- B cell	CRC	Robust adjusted profile score (RAPS)	4	0.0770183159591025	0.0514303	0.134256
ebi-a-GCST90001953	CD33 on CD33dim HLA DR-	CRC	Robust adjusted profile score (RAPS)	6	-0.0201899	0.0135315	0.135681
ebi-a-GCST90001518	CD33+ HLA DR+ CD14- Absolute Count	CRC	Robust adjusted profile score (RAPS)	1	-0.0668933	0.0450253	0.137363
ebi-a-GCST90001517	CD33+ HLA DR+ Absolute Count	CRC	Robust adjusted profile score (RAPS)	1	-0.0681783	0.0458998	0.137445
ebi-a-GCST90001415	IgD+ CD24- B cell %B cell	CRC	Robust adjusted profile score (RAPS)	1	-0.0989847	0.067681	0.143599
ebi-a-GCST90001752	CD20 on IgD+ CD38dim B cell	CRC	Robust adjusted profile score (RAPS)	7	0.0604478323975458	0.0417711	0.147863
ebi-a-GCST90001510	CD25++ CD45RA- CD4 not regulatory T cell Absolute Count	CRC	Robust adjusted profile score (RAPS)	2	0.108161223074816	0.0751024	0.149816
ebi-a-GCST90001629	HLA DR+ CD8+ T cell %lymphocyte	CRC	Robust adjusted profile score (RAPS)	2	-0.0562096	0.039269	0.152316
ebi-a-GCST90001627	HLA DR+ CD8+ T cell Absolute Count	CRC	Robust adjusted profile score (RAPS)	3	-0.0550308	0.038554	0.153473
ebi-a-GCST90001938	CD25 on CD39+ resting CD4 regulatory T cell	CRC	Robust adjusted profile score (RAPS)	1	-0.202644	0.141971	0.153477
ebi-a-GCST90001737	CD19 on naive-mature B cell	CRC	Robust adjusted profile score (RAPS)	2	-0.215534	0.151258	0.154174
ebi-a-GCST90001433	IgD- CD27- B cell %lymphocyte	CRC	Robust adjusted profile score (RAPS)	2	0.0798929457745338	0.0562164	0.155268
ebi-a-GCST90002010	HLA DR on monocyte	CRC	Robust adjusted profile score (RAPS)	4	0.0549552807505046	0.0388523	0.157225
ebi-a-GCST90002016	CCR2 on CD62L+ plasmacytoid Dendritic Cell	CRC	Robust adjusted profile score (RAPS)	2	-0.0566877	0.0400778	0.157232
ebi-a-GCST90002015	CCR2 on plasmacytoid Dendritic Cell	CRC	Robust adjusted profile score (RAPS)	2	-0.0565493	0.0399836	0.157271
ebi-a-GCST90001618	HLA DR+ T cell Absolute Count	CRC	Robust adjusted profile score (RAPS)	3	-0.0531322	0.0375747	0.15735
ebi-a-GCST90002061	CD4 on CD39+ CD4+ T cell	CRC	Robust adjusted profile score (RAPS)	7	-0.0638857	0.0455334	0.160602
ebi-a-GCST90001626	HLA DR+ CD4+ T cell %lymphocyte	CRC	Robust adjusted profile score (RAPS)	2	-0.0739858	0.0529078	0.161996
ebi-a-GCST90001663	CD28- CD8dim T cell Absolute Count	CRC	Robust adjusted profile score (RAPS)	2	0.105253736624581	0.0753877	0.162665
ebi-a-GCST90001886	CD28 on CD39+ activated CD4 regulatory T cell	CRC	Robust adjusted profile score (RAPS)	2	-0.0861129	0.0616958	0.162785
ebi-a-GCST90001543	Effector Memory CD4+ T cell %CD4+ T cell	CRC	Robust adjusted profile score (RAPS)	3	0.111608437411115	0.0804204	0.165194
ebi-a-GCST90001660	CD39+ CD4+ T cell Absolute Count	CRC	Robust adjusted profile score (RAPS)	5	0.0444849236676169	0.0321465	0.166414
ebi-a-GCST90001546	Terminally Differentiated CD4+ T cell %CD4+ T cell	CRC	Robust adjusted profile score (RAPS)	5	-0.0617794	0.0446445	0.166417
ebi-a-GCST90001481	Resting CD4 regulatory T cell %CD4 regulatory T cell	CRC	Robust adjusted profile score (RAPS)	11	0.0199459550909801	0.0144751	0.16822
ebi-a-GCST90001860	CD3 on CD39+ CD4+ T cell	CRC	Robust adjusted profile score (RAPS)	4	0.0403759195691964	0.0293123	0.168377
ebi-a-GCST90001667	CD28+ CD45RA- CD8dim T cell %T cell	CRC	Robust adjusted profile score (RAPS)	3	0.0479354814243442	0.0349892	0.170685
ebi-a-GCST90001838	CD3 on naive CD8+ T cell	CRC	Robust adjusted profile score (RAPS)	6	0.0314594342254045	0.0230042	0.171452
ebi-a-GCST90001760	CD20 on unswitched memory B cell	CRC	Robust adjusted profile score (RAPS)	4	-0.077035	0.056739	0.174556
ebi-a-GCST90001894	CD28 on CD28+ CD4+ T cell	CRC	Robust adjusted profile score (RAPS)	2	-0.0783445	0.057779	0.17512
ebi-a-GCST90001486	Activated CD4 regulatory T cell Absolute Count	CRC	Robust adjusted profile score (RAPS)	2	0.0840698898101378	0.062762	0.180407
ebi-a-GCST90001761	CD20 on switched memory B cell	CRC	Robust adjusted profile score (RAPS)	7	-0.066496	0.0497869	0.181676
ebi-a-GCST90001670	CD39+ CD8+ T cell %T cell	CRC	Robust adjusted profile score (RAPS)	8	-0.0188785	0.0141789	0.183042
ebi-a-GCST90001898	CD28 on CD4+ T cell	CRC	Robust adjusted profile score (RAPS)	2	-0.0825109	0.0619961	0.183221
ebi-a-GCST90001928	CD127 on CD28+ CD45RA- CD8+ T cell	CRC	Robust adjusted profile score (RAPS)	1	0.0553557070647702	0.0416485	0.18381
ebi-a-GCST90001544	Effector Memory CD4+ T cell %T cell	CRC	Robust adjusted profile score (RAPS)	4	0.0764026041363443	0.0575938	0.184649
ebi-a-GCST90002025	CD4 on Effector Memory CD4+ T cell	CRC	Robust adjusted profile score (RAPS)	3	0.0515909424535144	0.0389479	0.185299
ebi-a-GCST90001620	HLA DR+ T cell%lymphocyte	CRC	Robust adjusted profile score (RAPS)	4	-0.0449381	0.0339313	0.185375
ebi-a-GCST90001404	Plasma Blast-Plasma Cell %B cell	CRC	Robust adjusted profile score (RAPS)	1	-0.242562	0.184559	0.188752
ebi-a-GCST90001399	IgD- CD27- B cell %B cell	CRC	Robust adjusted profile score (RAPS)	3	0.0556646012515477	0.0423888	0.189119
ebi-a-GCST90002088	CD11c on CD62L+ myeloid Dendritic Cell	CRC	Robust adjusted profile score (RAPS)	2	0.0529592013714012	0.040453	0.190482
ebi-a-GCST90001759	CD20 on naive-mature B cell	CRC	Robust adjusted profile score (RAPS)	6	0.0631704318718331	0.0486746	0.194352
ebi-a-GCST90001574	Terminally Differentiated CD4-CD8- T cell %T cell	CRC	Robust adjusted profile score (RAPS)	4	-0.121604	0.0938585	0.19511
ebi-a-GCST90001551	Naive CD8+ T cell Absolute Count	CRC	Robust adjusted profile score (RAPS)	1	-0.262957	0.203865	0.197099
ebi-a-GCST90002098	CD45RA on naive CD4+ T cell	CRC	Robust adjusted profile score (RAPS)	10	0.0235074920534853	0.0182279	0.197173
ebi-a-GCST90001745	CD20 on CD24+ CD27+ B cell	CRC	Robust adjusted profile score (RAPS)	5	-0.0592783	0.0459964	0.197482
ebi-a-GCST90002060	CD8 on HLA DR+ CD8+ T cell	CRC	Robust adjusted profile score (RAPS)	2	-0.0879922	0.0687035	0.200281
ebi-a-GCST90001476	HLA DR++ monocyte %leukocyte	CRC	Robust adjusted profile score (RAPS)	2	0.0694064218865494	0.0542127	0.200454
ebi-a-GCST90001581	CD14- CD16- Absolute Count	CRC	Robust adjusted profile score (RAPS)	3	-0.094229	0.0738078	0.201715
ebi-a-GCST90001560	CD45RA+ CD8+ T cell Absolute Count	CRC	Robust adjusted profile score (RAPS)	3	0.0918923577799283	0.0724229	0.204502
ebi-a-GCST90001624	HLA DR+ CD4+ T cell Absolute Count	CRC	Robust adjusted profile score (RAPS)	2	-0.0686568	0.0541141	0.204533
ebi-a-GCST90002062	CD4 on CD28+ CD4+ T cell	CRC	Robust adjusted profile score (RAPS)	2	0.0785309793904828	0.061929	0.204769
ebi-a-GCST90001524	Granulocytic Myeloid-Derived Suppressor Cells Absolute Count	CRC	Robust adjusted profile score (RAPS)	2	-0.0699737	0.0555034	0.207414
ebi-a-GCST90001621	Natural Killer T Absolute Count	CRC	Robust adjusted profile score (RAPS)	5	0.0622674036812062	0.0494047	0.207542
ebi-a-GCST90001943	CD25 on activated & secreting CD4 regulatory T cell	CRC	Robust adjusted profile score (RAPS)	1	-0.0946311	0.0751022	0.207658
ebi-a-GCST90001986	CD14 on CD14+ CD16- monocyte	CRC	Robust adjusted profile score (RAPS)	1	-0.0891339	0.0708725	0.208513
ebi-a-GCST90001892	CD28 on CD39+ CD4+ T cell	CRC	Robust adjusted profile score (RAPS)	6	-0.0312293	0.0248627	0.209091
ebi-a-GCST90001974	FSC-A on CD8+ T cell	CRC	Robust adjusted profile score (RAPS)	1	-0.267979	0.215561	0.213804
ebi-a-GCST90002046	CD45 on CD33- HLA DR+	CRC	Robust adjusted profile score (RAPS)	2	0.0501198555868412	0.040559	0.21656
ebi-a-GCST90001773	CD24 on switched memory B cell	CRC	Robust adjusted profile score (RAPS)	2	-0.0883747	0.0715554	0.216811
ebi-a-GCST90001942	CD25 on CD39+ secreting CD4 regulatory T cell	CRC	Robust adjusted profile score (RAPS)	2	-0.0715483	0.0579986	0.217344
ebi-a-GCST90001771	CD24 on memory B cell	CRC	Robust adjusted profile score (RAPS)	2	-0.0846533	0.068777	0.218384
ebi-a-GCST90001471	CD62L- plasmacytoid Dendritic Cell %Dendritic Cell	CRC	Robust adjusted profile score (RAPS)	2	-0.0615274	0.0500759	0.219191
ebi-a-GCST90001520	CD33+ HLA DR+ CD14dim Absolute Count	CRC	Robust adjusted profile score (RAPS)	2	-0.0571073	0.0466819	0.221206
ebi-a-GCST90001557	Terminally Differentiated CD8+ T cell Absolute Count	CRC	Robust adjusted profile score (RAPS)	1	0.16086454017911	0.131882	0.222556
ebi-a-GCST90001941	CD25 on secreting CD4 regulatory T cell	CRC	Robust adjusted profile score (RAPS)	2	-0.0674448	0.0553763	0.223248
ebi-a-GCST90001991	HLA DR on CD14+ monocyte	CRC	Robust adjusted profile score (RAPS)	5	0.0284570923261625	0.0235824	0.227545
ebi-a-GCST90001569	Effector Memory CD4-CD8- T cell Absolute Count	CRC	Robust adjusted profile score (RAPS)	4	0.0732878117792465	0.060799	0.228045
ebi-a-GCST90001699	CD45RA+ CD28- CD8+ T cell %CD8+ T cell	CRC	Robust adjusted profile score (RAPS)	1	0.0072099453551915	0.00598879	0.228625
ebi-a-GCST90001946	CD33 on CD14+ monocyte	CRC	Robust adjusted profile score (RAPS)	5	-0.0162682	0.0135632	0.230356
ebi-a-GCST90002105	HLA DR on plasmacytoid Dendritic Cell	CRC	Robust adjusted profile score (RAPS)	8	-0.0217039	0.0181157	0.23089
ebi-a-GCST90001802	CD27 on IgD- CD38- B cell	CRC	Robust adjusted profile score (RAPS)	7	-0.0335649	0.028039	0.231275
ebi-a-GCST90001547	Terminally Differentiated CD4+ T cell %T cell	CRC	Robust adjusted profile score (RAPS)	6	0.0410912592757529	0.0343523	0.231629
ebi-a-GCST90001757	CD20 on IgD- CD38dim B cell	CRC	Robust adjusted profile score (RAPS)	7	-0.0610108	0.0510198	0.231764
ebi-a-GCST90001482	Resting CD4 regulatory T cell %CD4+ T cell	CRC	Robust adjusted profile score (RAPS)	6	0.021762747567659	0.0181991	0.23177
ebi-a-GCST90001988	HLA DR on CD14+ CD16- monocyte	CRC	Robust adjusted profile score (RAPS)	5	0.0274007974766781	0.0229242	0.231979
ebi-a-GCST90001973	FSC-A on CD4+ T cell	CRC	Robust adjusted profile score (RAPS)	3	-0.0855053	0.0715592	0.23213
ebi-a-GCST90001762	CD20 on IgD+ B cell	CRC	Robust adjusted profile score (RAPS)	5	0.0646909684550707	0.0542999	0.233511
ebi-a-GCST90001950	CD33 on Granulocytic Myeloid-Derived Suppressor Cells	CRC	Robust adjusted profile score (RAPS)	3	-0.0252164	0.0212036	0.234341
ebi-a-GCST90001831	CD62L on CD62L+ myeloid Dendritic Cell	CRC	Robust adjusted profile score (RAPS)	1	-0.10653	0.0896333	0.234634
ebi-a-GCST90001948	CD33 on CD33dim HLA DR+ CD11b+	CRC	Robust adjusted profile score (RAPS)	6	-0.0156952	0.0132547	0.236366
ebi-a-GCST90001721	CD19 on CD20- B cell	CRC	Robust adjusted profile score (RAPS)	1	-0.0649418	0.0548621	0.23652
ebi-a-GCST90001672	CD39+ CD8+ T cell Absolute Count	CRC	Robust adjusted profile score (RAPS)	7	-0.0168001	0.0142068	0.23699
ebi-a-GCST90001646	Natural Killer %CD3- lymphocyte	CRC	Robust adjusted profile score (RAPS)	5	0.040822237140335	0.0347785	0.240484
ebi-a-GCST90001669	CD28+ CD45RA- CD8dim T cell Absolute Count	CRC	Robust adjusted profile score (RAPS)	3	0.0398183821173911	0.033994	0.241464
ebi-a-GCST90001484	CD39+ resting CD4 regulatory T cell %resting CD4 regulatory T cell	CRC	Robust adjusted profile score (RAPS)	7	0.0367491242600726	0.0314192	0.242146
ebi-a-GCST90001487	Activated CD4 regulatory T cell %CD4 regulatory T cell	CRC	Robust adjusted profile score (RAPS)	4	-0.030897	0.0268069	0.249085
ebi-a-GCST90001665	CD28+ CD45RA+ CD8dim T cell %CD8dim T cell	CRC	Robust adjusted profile score (RAPS)	5	-0.0359054	0.0311731	0.2494
ebi-a-GCST90002058	CD8 on CD8+ T cell	CRC	Robust adjusted profile score (RAPS)	2	-0.0627609	0.0547181	0.251387
ebi-a-GCST90001713	BAFF-R on IgD- CD38+ B cell	CRC	Robust adjusted profile score (RAPS)	3	-0.0896539	0.0782588	0.251957
ebi-a-GCST90001668	CD28+ CD45RA- CD8dim T cell %CD8dim T cell	CRC	Robust adjusted profile score (RAPS)	2	0.0535853790636245	0.0467813	0.252025
ebi-a-GCST90001614	CD8+ and CD8dim T cell %leukocyte	CRC	Robust adjusted profile score (RAPS)	2	-0.111649	0.0979361	0.254279
ebi-a-GCST90001951	CD33 on CD66b++ myeloid cell	CRC	Robust adjusted profile score (RAPS)	4	-0.018182	0.0159674	0.25483
ebi-a-GCST90001901	CD28 on CD39+ resting CD4 regulatory T cell	CRC	Robust adjusted profile score (RAPS)	2	-0.0789153	0.0694763	0.256015
ebi-a-GCST90001854	CD3 on CD39+ activated CD4 regulatory T cell	CRC	Robust adjusted profile score (RAPS)	5	0.0304900959197335	0.0270032	0.258843
ebi-a-GCST90002071	SSC-A on myeloid Dendritic Cell	CRC	Robust adjusted profile score (RAPS)	6	0.059625102298537	0.0530459	0.261001
ebi-a-GCST90001987	CD64 on CD14+ CD16- monocyte	CRC	Robust adjusted profile score (RAPS)	8	-0.0286233	0.0255901	0.263341
ebi-a-GCST90001516	Immature Myeloid-Derived Suppressor Cells %CD33dim HLA DR- CD66b-	CRC	Robust adjusted profile score (RAPS)	2	-0.0448351	0.0401997	0.264717
ebi-a-GCST90002121	CD8 on CD39+ CD8+ T cell	CRC	Robust adjusted profile score (RAPS)	5	-0.0501897	0.0451757	0.266573
ebi-a-GCST90001477	HLA DR++ monocyte Absolute Count	CRC	Robust adjusted profile score (RAPS)	1	-0.0778693	0.0701693	0.267114
ebi-a-GCST90001883	CD16-CD56 on Natural Killer T	CRC	Robust adjusted profile score (RAPS)	4	0.0427042535639633	0.0385521	0.26799
ebi-a-GCST90001392	IgD+ CD38+ B cell Absolute Count	CRC	Robust adjusted profile score (RAPS)	2	-0.146553	0.132635	0.269187
ebi-a-GCST90002110	HLA DR on CD33dim HLA DR+ CD11b+	CRC	Robust adjusted profile score (RAPS)	4	0.0276194453296522	0.0250879	0.270936
ebi-a-GCST90001628	HLA DR+ CD8+ T cell %T cell	CRC	Robust adjusted profile score (RAPS)	3	-0.0414399	0.037668	0.271274
ebi-a-GCST90001577	Transitional B cell Absolute Count	CRC	Robust adjusted profile score (RAPS)	1	-0.148796	0.13541	0.271832
ebi-a-GCST90001541	Naive CD4+ T cell %CD4+ T cell	CRC	Robust adjusted profile score (RAPS)	4	-0.0665339	0.0609004	0.274612
ebi-a-GCST90001907	CCR7 on naive CD4+ T cell	CRC	Robust adjusted profile score (RAPS)	4	0.0452175657223924	0.0414954	0.275845
ebi-a-GCST90001918	CD45 on HLA DR+ T cell	CRC	Robust adjusted profile score (RAPS)	1	-0.0713062	0.0655056	0.276352
ebi-a-GCST90002083	SSC-A on HLA DR+ T cell	CRC	Robust adjusted profile score (RAPS)	1	-0.0932915	0.0861534	0.278874
ebi-a-GCST90001693	CD28+ CD45RA- CD8+ T cell Absolute Count	CRC	Robust adjusted profile score (RAPS)	2	0.06402266303801	0.0591754	0.279291
ebi-a-GCST90002118	CD8 on CD28+ CD45RA- CD8+ T cell	CRC	Robust adjusted profile score (RAPS)	2	-0.0637187	0.0590285	0.280385
ebi-a-GCST90002006	CD64 on monocyte	CRC	Robust adjusted profile score (RAPS)	8	-0.0293759	0.0273359	0.282541
ebi-a-GCST90001932	CD127 on CD45RA+ CD4+ T cell	CRC	Robust adjusted profile score (RAPS)	4	0.0476414313001985	0.0443911	0.283173
ebi-a-GCST90002087	CD11c on myeloid Dendritic Cell	CRC	Robust adjusted profile score (RAPS)	5	0.0530083250273089	0.0501748	0.290752
ebi-a-GCST90002028	CD19 on B cell	CRC	Robust adjusted profile score (RAPS)	1	0.109885578121364	0.104417	0.292628
ebi-a-GCST90001645	Natural Killer Absolute Count	CRC	Robust adjusted profile score (RAPS)	3	-0.0634185	0.0603129	0.293033
ebi-a-GCST90001981	CD40 on CD14+ CD16+ monocyte	CRC	Robust adjusted profile score (RAPS)	5	-0.0203491	0.0194365	0.295123
ebi-a-GCST90001527	CD33dim HLA DR+ CD11b- Absolute Count	CRC	Robust adjusted profile score (RAPS)	2	-0.0578899	0.0559951	0.301212
ebi-a-GCST90001888	CD28 on CD39+ secreting CD4 regulatory T cell	CRC	Robust adjusted profile score (RAPS)	2	-0.225477	0.218452	0.301997
ebi-a-GCST90001751	CD20 on IgD+ CD38+ B cell	CRC	Robust adjusted profile score (RAPS)	5	0.0423544761313777	0.0414513	0.306881
ebi-a-GCST90001758	CD20 on memory B cell	CRC	Robust adjusted profile score (RAPS)	5	-0.052153	0.0510634	0.307094
ebi-a-GCST90001909	CD45 on CD14+ monocyte	CRC	Robust adjusted profile score (RAPS)	1	-0.188142	0.184238	0.307166
ebi-a-GCST90002024	CD4 on naive CD4+ T cell	CRC	Robust adjusted profile score (RAPS)	5	-0.0922819	0.0905205	0.307985
ebi-a-GCST90001692	CD28+ CD45RA- CD8+ T cell %CD8+ T cell	CRC	Robust adjusted profile score (RAPS)	3	0.0336041099709926	0.033021	0.30884
ebi-a-GCST90001432	Unswitched memory B cell %lymphocyte	CRC	Robust adjusted profile score (RAPS)	4	-0.0774017	0.076124	0.309256
ebi-a-GCST90001698	CD45RA+ CD28- CD8+ T cell Absolute Count	CRC	Robust adjusted profile score (RAPS)	430	-4.69397e-06	4.62944e-06	0.310612
ebi-a-GCST90002120	CD8 on CD28- CD8+ T cell	CRC	Robust adjusted profile score (RAPS)	2	-0.0747607	0.0744044	0.314998
ebi-a-GCST90002057	CD8 on Terminally Differentiated CD8+ T cell	CRC	Robust adjusted profile score (RAPS)	2	-0.042369	0.0424515	0.318251
ebi-a-GCST90001583	Monocyte Absolute Count	CRC	Robust adjusted profile score (RAPS)	1	0.117749637187869	0.118587	0.320738
ebi-a-GCST90001904	CD86 on CD62L+ myeloid Dendritic Cell	CRC	Robust adjusted profile score (RAPS)	1	-0.0416798	0.0423269	0.324765
ebi-a-GCST90001746	CD20 on IgD+ CD24+ B cell	CRC	Robust adjusted profile score (RAPS)	2	-0.0671171	0.0684594	0.326892
ebi-a-GCST90001905	CD86 on monocyte	CRC	Robust adjusted profile score (RAPS)	1	0.109586616773057	0.112871	0.331599
ebi-a-GCST90001997	CX3CR1 on CD14+ CD16- monocyte	CRC	Robust adjusted profile score (RAPS)	3	-0.0279332	0.0287903	0.331932
ebi-a-GCST90001630	CD8+ Natural Killer T Absolute Count	CRC	Robust adjusted profile score (RAPS)	2	0.085536527871903	0.0884108	0.333299
ebi-a-GCST90001552	Naive CD8+ T cell %CD8+ T cell	CRC	Robust adjusted profile score (RAPS)	1	-0.150556	0.15616	0.334989
ebi-a-GCST90002073	SSC-A on monocyte	CRC	Robust adjusted profile score (RAPS)	8	0.022889740784429	0.0240997	0.342217
ebi-a-GCST90001995	CX3CR1 on monocyte	CRC	Robust adjusted profile score (RAPS)	3	-0.0300807	0.0317372	0.343228
ebi-a-GCST90001582	CD14+ CD16- monocyte Absolute Count	CRC	Robust adjusted profile score (RAPS)	3	0.06817399768901	0.0720766	0.344223
ebi-a-GCST90001424	IgD+ B cell %Lymphocyte	CRC	Robust adjusted profile score (RAPS)	2	-0.0958216	0.102192	0.34842
ebi-a-GCST90001949	CD33 on CD33dim HLA DR+ CD11b-	CRC	Robust adjusted profile score (RAPS)	7	-0.0123113	0.0131834	0.35038
ebi-a-GCST90001780	CD25 on IgD+ CD38- B cell	CRC	Robust adjusted profile score (RAPS)	3	-0.0575969	0.0619466	0.352483
ebi-a-GCST90002104	HLA DR on myeloid Dendritic Cell	CRC	Robust adjusted profile score (RAPS)	6	-0.0219168	0.0236526	0.354128
ebi-a-GCST90002117	HLA DR on HLA DR+ Natural Killer	CRC	Robust adjusted profile score (RAPS)	6	0.029073296110574	0.0314447	0.355183
ebi-a-GCST90001733	CD19 on IgD- CD38- B cell	CRC	Robust adjusted profile score (RAPS)	1	0.10779776697157	0.116751	0.355844
ebi-a-GCST90001395	IgD+ CD38- B cell %B cell	CRC	Robust adjusted profile score (RAPS)	2	-0.101486	0.110587	0.358778
ebi-a-GCST90001917	CD45 on CD8+ T cell	CRC	Robust adjusted profile score (RAPS)	2	0.0348267000534837	0.0380141	0.359587
ebi-a-GCST90001725	CD19 on IgD+ CD24- B cell	CRC	Robust adjusted profile score (RAPS)	4	-0.0337629	0.0370327	0.361924
ebi-a-GCST90001789	CD25 on IgD- CD38dim B cell	CRC	Robust adjusted profile score (RAPS)	3	-0.0458178	0.0513162	0.371936
ebi-a-GCST90001468	CD62L- myeloid Dendritic Cell Absolute Count	CRC	Robust adjusted profile score (RAPS)	6	-0.025202	0.0282824	0.372883
ebi-a-GCST90001887	CD28 on secreting CD4 regulatory T cell	CRC	Robust adjusted profile score (RAPS)	3	-0.0496819	0.0557957	0.373237
ebi-a-GCST90002101	CD45RA on Terminally Differentiated CD8+ T cell	CRC	Robust adjusted profile score (RAPS)	1	0.0868826490552094	0.0991784	0.381017
ebi-a-GCST90002022	CD4 on CD4+ T cell	CRC	Robust adjusted profile score (RAPS)	1	0.0563396294905535	0.0647626	0.384333
ebi-a-GCST90001523	CD33- HLA DR+ Absolute Count	CRC	Robust adjusted profile score (RAPS)	1	-0.0604544	0.0695005	0.384387
ebi-a-GCST90002099	CD4RA on Terminally Differentiated CD4+ T cell	CRC	Robust adjusted profile score (RAPS)	3	-0.0391964	0.0450976	0.384767
ebi-a-GCST90002066	CD4 on activated CD4 regulatory T cell	CRC	Robust adjusted profile score (RAPS)	1	0.0625667607818087	0.0719995	0.384853
ebi-a-GCST90002063	CD4 on CD4 regulatory T cell	CRC	Robust adjusted profile score (RAPS)	1	0.0641717004445489	0.0738714	0.385014
ebi-a-GCST90002070	CD4 on activated & secreting CD4 regulatory T cell	CRC	Robust adjusted profile score (RAPS)	1	0.0655272496705714	0.0754587	0.385183
ebi-a-GCST90002068	CD4 on secreting CD4 regulatory T cell	CRC	Robust adjusted profile score (RAPS)	1	0.0758079178540296	0.0875068	0.386321
ebi-a-GCST90002064	CD4 on resting CD4 regulatory T cell	CRC	Robust adjusted profile score (RAPS)	1	0.0839756361067361	0.0970862	0.387061
ebi-a-GCST90001401	IgD- CD27- B cell Absolute Count	CRC	Robust adjusted profile score (RAPS)	2	0.048209013511606	0.0559238	0.388661
ebi-a-GCST90002078	SSC-A on granulocyte	CRC	Robust adjusted profile score (RAPS)	3	-0.0540413	0.0631531	0.392153
ebi-a-GCST90001469	CD62L- myeloid Dendritic Cell %Dendritic Cell	CRC	Robust adjusted profile score (RAPS)	6	-0.0239195	0.0280175	0.393253
ebi-a-GCST90001678	CD28- CD25++ CD8+ T cell Absolute Count	CRC	Robust adjusted profile score (RAPS)	1	0.0918378208394962	0.108748	0.398389
ebi-a-GCST90002119	CD8 on CD28+ CD45RA+ CD8+ T cell	CRC	Robust adjusted profile score (RAPS)	8	-0.0308673	0.0367306	0.400701
ebi-a-GCST90001933	CD25 on CD45RA- CD4 not regulatory T cell	CRC	Robust adjusted profile score (RAPS)	2	-0.0517013	0.0616925	0.402004
ebi-a-GCST90001959	CD4 on HLA DR+ CD4+ T cell	CRC	Robust adjusted profile score (RAPS)	2	0.0588071948920895	0.0706704	0.405333
ebi-a-GCST90001804	CD27 on IgD- CD38dim B cell	CRC	Robust adjusted profile score (RAPS)	8	-0.0190133	0.023009	0.40861
ebi-a-GCST90001791	CD25 on naive-mature B cell	CRC	Robust adjusted profile score (RAPS)	4	-0.0351831	0.0429887	0.413114
ebi-a-GCST90001593	CD8+ T cell %T cell	CRC	Robust adjusted profile score (RAPS)	1	-0.142163	0.17578	0.418657
ebi-a-GCST90001589	CD4+/CD8+ T cell	CRC	Robust adjusted profile score (RAPS)	1	0.144327034015626	0.17869	0.419267
ebi-a-GCST90001848	CD3 on Natural Killer T	CRC	Robust adjusted profile score (RAPS)	2	-0.0686015	0.0855873	0.42282
ebi-a-GCST90001884	CD16-CD56 on Natural Killer	CRC	Robust adjusted profile score (RAPS)	8	0.0222504338377877	0.0278691	0.424643
ebi-a-GCST90001906	CD86 on granulocyte	CRC	Robust adjusted profile score (RAPS)	2	0.0956101534458014	0.120766	0.428539
ebi-a-GCST90001647	Natural Killer %lymphocyte	CRC	Robust adjusted profile score (RAPS)	3	-0.0393311	0.0503495	0.434708
ebi-a-GCST90002069	CD4 on CD39+ secreting CD4 regulatory T cell	CRC	Robust adjusted profile score (RAPS)	3	0.0508027556618084	0.0651404	0.435452
ebi-a-GCST90001625	HLA DR+ CD4+ T cell %T cell	CRC	Robust adjusted profile score (RAPS)	1	-0.0517782	0.066636	0.437141
ebi-a-GCST90001612	CD8dim T cell %leukocyte	CRC	Robust adjusted profile score (RAPS)	2	-0.0650765	0.0847621	0.442633
ebi-a-GCST90001847	CD3 on HLA DR+ T cell	CRC	Robust adjusted profile score (RAPS)	2	0.0471016080051316	0.0624345	0.4506
ebi-a-GCST90001631	CD8+ Natural Killer T %T cell	CRC	Robust adjusted profile score (RAPS)	1	0.134490149071187	0.17875	0.451815
ebi-a-GCST90001604	T cell %lymphocyte	CRC	Robust adjusted profile score (RAPS)	2	0.0440177064841578	0.058558	0.452235
ebi-a-GCST90001740	CD19 on switched memory B cell	CRC	Robust adjusted profile score (RAPS)	2	0.0692266058972992	0.0925896	0.454658
ebi-a-GCST90001462	CD62L- Dendritic Cell Absolute Count	CRC	Robust adjusted profile score (RAPS)	5	-0.0227812	0.0304793	0.454804
ebi-a-GCST90001597	CD8dim T cell %T cell	CRC	Robust adjusted profile score (RAPS)	2	-0.0597278	0.0800124	0.455376
ebi-a-GCST90001639	CD3- lymphocyte Absolute Count	CRC	Robust adjusted profile score (RAPS)	1	-0.0544201	0.0739858	0.462006
ebi-a-GCST90001422	CD20- CD38- B cell %B cell	CRC	Robust adjusted profile score (RAPS)	1	-0.0492591	0.0672662	0.463985
ebi-a-GCST90001935	CD25 on CD39+ CD4 regulatory T cell	CRC	Robust adjusted profile score (RAPS)	1	0.0674263736189699	0.0921597	0.464398
ebi-a-GCST90001940	CD25 on CD39+ activated CD4 regulatory T cell	CRC	Robust adjusted profile score (RAPS)	1	0.0715962660325647	0.0979428	0.464779
ebi-a-GCST90001679	CD25++ CD8+ T cell %T cell	CRC	Robust adjusted profile score (RAPS)	2	-0.0345465	0.0474229	0.466321
ebi-a-GCST90001526	CD33dim HLA DR+ CD11b+ %CD33dim HLA DR+	CRC	Robust adjusted profile score (RAPS)	3	0.0170783146978927	0.0234814	0.467035
ebi-a-GCST90001532	Basophil Absolute Count	CRC	Robust adjusted profile score (RAPS)	3	0.0135830922402421	0.0187669	0.469201
ebi-a-GCST90001426	IgD- CD38dim B cell %lymphocyte	CRC	Robust adjusted profile score (RAPS)	2	-0.0636049	0.0882082	0.470862
ebi-a-GCST90001528	CD33dim HLA DR+ CD11b- %CD33dim HLA DR+	CRC	Robust adjusted profile score (RAPS)	3	-0.0169556	0.0235713	0.471938
ebi-a-GCST90001929	CD127 on CD28+ CD45RA+ CD8+ T cell	CRC	Robust adjusted profile score (RAPS)	2	0.0590118401664457	0.0828375	0.476229
ebi-a-GCST90001650	HLA DR+ Natural Killer %CD3- lymphocyte	CRC	Robust adjusted profile score (RAPS)	4	-0.0223838	0.0314323	0.476387
ebi-a-GCST90001823	IgD on IgD+ CD38- unswitched memory B cell	CRC	Robust adjusted profile score (RAPS)	2	0.0171584882513371	0.0241605	0.477587
ebi-a-GCST90001996	CX3CR1 on CD14+ CD16+ monocyte	CRC	Robust adjusted profile score (RAPS)	3	-0.0223027	0.0315015	0.478952
ebi-a-GCST90002002	PDL-1 on monocyte	CRC	Robust adjusted profile score (RAPS)	2	-0.0350009	0.0496406	0.480757
ebi-a-GCST90001464	CD86+ myeloid Dendritic Cell Absolute Count	CRC	Robust adjusted profile score (RAPS)	5	-0.0202804	0.0288703	0.482389
ebi-a-GCST90001553	Naive CD8+ T cell %T cell	CRC	Robust adjusted profile score (RAPS)	3	0.00296172739308446	0.00422489	0.483292
ebi-a-GCST90001952	CD33 on Monocytic Myeloid-Derived Suppressor Cells	CRC	Robust adjusted profile score (RAPS)	4	-0.0119509	0.0170589	0.483573
ebi-a-GCST90001775	CD25 on B cell	CRC	Robust adjusted profile score (RAPS)	3	-0.0341273	0.0488334	0.484645
ebi-a-GCST90001743	CD20 on B cell	CRC	Robust adjusted profile score (RAPS)	4	0.0332763721339048	0.0476412	0.484878
ebi-a-GCST90002106	HLA DR on Dendritic Cell	CRC	Robust adjusted profile score (RAPS)	7	-0.0135464	0.0194062	0.485151
ebi-a-GCST90001843	CD3 on Effector Memory CD4+ T cell	CRC	Robust adjusted profile score (RAPS)	2	0.0441130386948573	0.0634271	0.486747
ebi-a-GCST90001785	CD25 on IgD- CD24- B cell	CRC	Robust adjusted profile score (RAPS)	2	-0.0663709	0.0957325	0.488124
ebi-a-GCST90001983	CD14 on CD14+ CD16+ monocyte	CRC	Robust adjusted profile score (RAPS)	2	0.0472744742350893	0.0683575	0.489203
ebi-a-GCST90001531	CD33dim HLA DR- Absolute Count	CRC	Robust adjusted profile score (RAPS)	3	0.0133005250423143	0.019238	0.489334
ebi-a-GCST90001803	CD27 on IgD- CD38+ B cell	CRC	Robust adjusted profile score (RAPS)	2	-0.0532964	0.078842	0.499047
ebi-a-GCST90001900	CD28 on resting CD4 regulatory T cell	CRC	Robust adjusted profile score (RAPS)	1	-0.0318017	0.0471152	0.49969
ebi-a-GCST90001472	CD62L- CD86+ myeloid Dendritic Cell Absolute Count	CRC	Robust adjusted profile score (RAPS)	5	-0.0170092	0.0253874	0.502866
ebi-a-GCST90001889	CD28 on activated & secreting CD4 regulatory T cell	CRC	Robust adjusted profile score (RAPS)	1	-0.0401565	0.0599736	0.503132
ebi-a-GCST90001902	CD28 on activated CD4 regulatory T cell	CRC	Robust adjusted profile score (RAPS)	1	-0.0456166	0.0681558	0.503305
ebi-a-GCST90001891	CD28 on CD45RA- CD4 not regulatory T cell	CRC	Robust adjusted profile score (RAPS)	3	-0.0299856	0.0450462	0.505627
ebi-a-GCST90001947	CD33 on CD33+ HLA DR+ CD14dim	CRC	Robust adjusted profile score (RAPS)	4	-0.0108109	0.0163501	0.508474
ebi-a-GCST90001798	CD27 on CD24+ CD27+ B cell	CRC	Robust adjusted profile score (RAPS)	10	-0.015833	0.0239565	0.508671
ebi-a-GCST90001956	CD33 on CD33+ HLA DR+	CRC	Robust adjusted profile score (RAPS)	4	-0.0106374	0.0162721	0.513289
ebi-a-GCST90001926	CD127 on granulocyte	CRC	Robust adjusted profile score (RAPS)	8	-0.0155164	0.0238526	0.515361
ebi-a-GCST90002116	HLA DR on B cell	CRC	Robust adjusted profile score (RAPS)	9	0.0157968914449119	0.0243814	0.517046
ebi-a-GCST90001957	CD33 on CD33+ HLA DR+ CD14-	CRC	Robust adjusted profile score (RAPS)	4	-0.0104924	0.0162078	0.517394
ebi-a-GCST90001506	CD25++ CD4+ T cell %T cell	CRC	Robust adjusted profile score (RAPS)	1	-0.0502688	0.077928	0.518884
ebi-a-GCST90001504	CD25++ CD4+ T cell Absolute Count	CRC	Robust adjusted profile score (RAPS)	1	-0.0560402	0.0869381	0.519187
ebi-a-GCST90001675	CD28- CD127- CD25++ CD8+ T cell Absolute Count	CRC	Robust adjusted profile score (RAPS)	1	0.0592722191042432	0.0920088	0.519445
ebi-a-GCST90001960	CD25 on CD4+ T cell	CRC	Robust adjusted profile score (RAPS)	1	-0.0671466	0.104322	0.519805
ebi-a-GCST90001700	CD45RA+ CD28- CD8+ T cell %T cell	CRC	Robust adjusted profile score (RAPS)	66	0.000148689623067452	0.000231916	0.521435
ebi-a-GCST90001587	CD16+ monocyte %monocyte	CRC	Robust adjusted profile score (RAPS)	2	0.0387497220235129	0.0606696	0.523017
ebi-a-GCST90001475	HLA DR++ monocyte %monocyte	CRC	Robust adjusted profile score (RAPS)	4	0.0241008802446687	0.0377593	0.523294
ebi-a-GCST90001586	CD14+ CD16- monocyte %monocyte	CRC	Robust adjusted profile score (RAPS)	2	-0.0377221	0.0597908	0.528105
ebi-a-GCST90001782	CD25 on IgD+ CD38- unswitched memory B cell	CRC	Robust adjusted profile score (RAPS)	1	0.0282781573505218	0.0449415	0.529204
ebi-a-GCST90001473	CD62L- CD86+ myeloid Dendritic Cell %Dendritic Cell	CRC	Robust adjusted profile score (RAPS)	5	-0.0159026	0.0253636	0.530669
ebi-a-GCST90001738	CD19 on unswitched memory B cell	CRC	Robust adjusted profile score (RAPS)	4	-0.0213458	0.0342392	0.533001
ebi-a-GCST90001463	CD62L- Dendritic Cell %Dendritic Cell	CRC	Robust adjusted profile score (RAPS)	4	-0.0186552	0.03037	0.539042
ebi-a-GCST90001742	CD19 on transitional B cell	CRC	Robust adjusted profile score (RAPS)	4	-0.0204871	0.0333692	0.539247
ebi-a-GCST90001730	CD19 on IgD+ CD38dim B cell	CRC	Robust adjusted profile score (RAPS)	4	-0.0213219	0.035126	0.543843
ebi-a-GCST90001819	CD38 on transitional B cell	CRC	Robust adjusted profile score (RAPS)	5	-0.0220063	0.036265	0.543971
ebi-a-GCST90002079	SSC-A on lymphocyte	CRC	Robust adjusted profile score (RAPS)	1	-0.0584029	0.0965339	0.54518
ebi-a-GCST90001729	CD19 on IgD+ CD38+ B cell	CRC	Robust adjusted profile score (RAPS)	4	-0.0180452	0.029842	0.545383
ebi-a-GCST90001786	CD25 on IgD- CD27- B cell	CRC	Robust adjusted profile score (RAPS)	2	0.0413589869145465	0.0691035	0.549501
ebi-a-GCST90001961	CD25 on CD39+ CD4+ T cell	CRC	Robust adjusted profile score (RAPS)	5	0.0125837555410647	0.0212896	0.554469
ebi-a-GCST90001765	CD24 on IgD+ CD24+ B cell	CRC	Robust adjusted profile score (RAPS)	2	-0.0222638	0.0379367	0.557292
ebi-a-GCST90001869	CD3 on resting CD4 regulatory T cell	CRC	Robust adjusted profile score (RAPS)	5	-0.0163723	0.028109	0.560258
ebi-a-GCST90001680	CD25++ CD8+ T cell %CD8+ T cell	CRC	Robust adjusted profile score (RAPS)	1	-0.0295726	0.0508341	0.560737
ebi-a-GCST90001724	CD19 on IgD+ CD24+ B cell	CRC	Robust adjusted profile score (RAPS)	4	-0.0189646	0.0326292	0.561095
ebi-a-GCST90001512	CD25++ CD45RA- CD4 not regulatory T cell %T cell	CRC	Robust adjusted profile score (RAPS)	3	-0.0147378	0.0254269	0.562175
ebi-a-GCST90001502	Activated & secreting CD4 regulatory T cell %CD4 regulatory T cell	CRC	Robust adjusted profile score (RAPS)	9	-0.00765809	0.0133082	0.564994
ebi-a-GCST90001826	IgD on unswitched memory B cell	CRC	Robust adjusted profile score (RAPS)	6	-0.0287128	0.0499529	0.565429
ebi-a-GCST90001882	HVEM on Central Memory CD8+ T cell	CRC	Robust adjusted profile score (RAPS)	1	0.0299571474197232	0.0522245	0.566223
ebi-a-GCST90001880	HVEM on CD45RA- CD4+ T cell	CRC	Robust adjusted profile score (RAPS)	1	0.030834720363156	0.053766	0.566308
ebi-a-GCST90001875	HVEM on CD4+ T cell	CRC	Robust adjusted profile score (RAPS)	1	0.0316350750585974	0.0551669	0.566345
ebi-a-GCST90001876	HVEM on Central Memory CD4+ T cell	CRC	Robust adjusted profile score (RAPS)	1	0.0324212460600262	0.0565456	0.566398
ebi-a-GCST90001871	HVEM on T cell	CRC	Robust adjusted profile score (RAPS)	1	0.0323420040769683	0.0564164	0.56646
ebi-a-GCST90001873	HVEM on Effector Memory CD8+ T cell	CRC	Robust adjusted profile score (RAPS)	1	0.0324212460597272	0.0565559	0.566469
ebi-a-GCST90001505	CD25++ CD4+ T cell %CD4+ T cell	CRC	Robust adjusted profile score (RAPS)	2	-0.0353827	0.0617739	0.566795
ebi-a-GCST90001980	CD40 on CD14+ CD16- monocyte	CRC	Robust adjusted profile score (RAPS)	4	-0.0122397	0.0214218	0.567752
ebi-a-GCST90001772	CD24 on unswitched memory B cell	CRC	Robust adjusted profile score (RAPS)	2	-0.0235587	0.041454	0.569825
ebi-a-GCST90001858	CD3 on CD45RA+ CD4+ T cell	CRC	Robust adjusted profile score (RAPS)	5	0.0165473194746623	0.0292413	0.57147
ebi-a-GCST90001602	Lymphocyte %leukocyte	CRC	Robust adjusted profile score (RAPS)	1	-0.0917164	0.16389	0.575738
ebi-a-GCST90001652	Granulocyte %leukocyte	CRC	Robust adjusted profile score (RAPS)	1	0.0911097883532281	0.162811	0.57575
ebi-a-GCST90001494	Secreting CD4 regulatory T cell %CD4+ T cell	CRC	Robust adjusted profile score (RAPS)	7	-0.00803108	0.0144322	0.577891
ebi-a-GCST90001899	CD28 on CD4 regulatory T cell	CRC	Robust adjusted profile score (RAPS)	1	-0.0380553	0.0686984	0.579615
ebi-a-GCST90002001	CD64 on CD14- CD16-	CRC	Robust adjusted profile score (RAPS)	3	0.0296659494936484	0.0535678	0.579714
ebi-a-GCST90001588	T/B cell	CRC	Robust adjusted profile score (RAPS)	2	-0.0518689	0.0937374	0.580029
ebi-a-GCST90002102	CD45RA on resting CD4 regulatory T cell	CRC	Robust adjusted profile score (RAPS)	7	0.00862123429414556	0.0157848	0.584947
ebi-a-GCST90001767	CD24 on IgD+ CD38- unswitched memory B cell	CRC	Robust adjusted profile score (RAPS)	2	-0.0184759	0.033841	0.585091
ebi-a-GCST90001458	Myeloid Dendritic Cell Absolute Count	CRC	Robust adjusted profile score (RAPS)	3	-0.0197313	0.0364201	0.587978
ebi-a-GCST90002013	CCR2 on myeloid Dendritic Cell	CRC	Robust adjusted profile score (RAPS)	3	0.0207843989427386	0.0383754	0.588089
ebi-a-GCST90001808	CD27 on switched memory B cell	CRC	Robust adjusted profile score (RAPS)	10	-0.0119985	0.022267	0.589993
ebi-a-GCST90001779	CD25 on IgD+ CD24- B cell	CRC	Robust adjusted profile score (RAPS)	3	-0.0276081	0.0515746	0.59244
ebi-a-GCST90001545	Terminally Differentiated CD4+ T cell Absolute Count	CRC	Robust adjusted profile score (RAPS)	2	-0.0397314	0.0744291	0.593469
ebi-a-GCST90002045	CD45 on CD33- HLA DR-	CRC	Robust adjusted profile score (RAPS)	2	-0.0270789	0.0511175	0.596293
ebi-a-GCST90001822	IgD on IgD+ CD38- B cell	CRC	Robust adjusted profile score (RAPS)	1	0.0183278584169905	0.0346392	0.596731
ebi-a-GCST90001820	IgD on IgD+ CD24+ B cell	CRC	Robust adjusted profile score (RAPS)	6	-0.0354949	0.0682246	0.602879
ebi-a-GCST90002084	SSC-A on Natural Killer T	CRC	Robust adjusted profile score (RAPS)	2	0.0424166337966474	0.0829452	0.609084
ebi-a-GCST90001437	Naive-mature B cell %lymphocyte	CRC	Robust adjusted profile score (RAPS)	1	-0.0218677	0.043284	0.613409
ebi-a-GCST90001441	IgD+ CD24- B cell %lymphocyte	CRC	Robust adjusted profile score (RAPS)	1	-0.0226546	0.0448507	0.61348
ebi-a-GCST90001522	CD33- HLA DR- Absolute Count	CRC	Robust adjusted profile score (RAPS)	1	-0.0434103	0.0871455	0.618388
ebi-a-GCST90002008	CCR2 on monocyte	CRC	Robust adjusted profile score (RAPS)	2	-0.0305739	0.0614769	0.618962
ebi-a-GCST90002007	HLA DR on CD14+ CD16+ monocyte	CRC	Robust adjusted profile score (RAPS)	5	0.0119249373129904	0.0240977	0.620701
ebi-a-GCST90001741	CD19 on IgD+ B cell	CRC	Robust adjusted profile score (RAPS)	2	-0.0444157	0.0917073	0.628159
ebi-a-GCST90001794	CD25 on IgD+ B cell	CRC	Robust adjusted profile score (RAPS)	2	-0.0279853	0.0578292	0.628436
ebi-a-GCST90002100	CD45RA on naive CD8+ T cell	CRC	Robust adjusted profile score (RAPS)	2	-0.0270223	0.056426	0.632011
ebi-a-GCST90001412	IgD+ CD24+ B cell Absolute Count	CRC	Robust adjusted profile score (RAPS)	1	-0.107245	0.224059	0.63219
ebi-a-GCST90001461	Dendritic Cell Absolute Count	CRC	Robust adjusted profile score (RAPS)	3	-0.0195814	0.0409243	0.632309
ebi-a-GCST90001601	Lymphocyte Absolute Count	CRC	Robust adjusted profile score (RAPS)	2	-0.0865943	0.18102	0.632388
ebi-a-GCST90001407	Memory B cell Absolute Count	CRC	Robust adjusted profile score (RAPS)	1	-0.121689	0.254422	0.63244
ebi-a-GCST90001418	CD24+ CD27+ B cell Absolute Count	CRC	Robust adjusted profile score (RAPS)	1	-0.124496	0.26032	0.632479
ebi-a-GCST90001632	CD8+ Natural Killer T %lymphocyte	CRC	Robust adjusted profile score (RAPS)	1	0.0797732889781843	0.167864	0.634626
ebi-a-GCST90001398	Unswitched memory B cell Absolute Count	CRC	Robust adjusted profile score (RAPS)	2	-0.0549871	0.115817	0.634946
ebi-a-GCST90001787	CD25 on IgD- CD38- B cell	CRC	Robust adjusted profile score (RAPS)	3	-0.0305715	0.0644374	0.635188
ebi-a-GCST90001723	CD19 on CD24+ CD27+ B cell	CRC	Robust adjusted profile score (RAPS)	3	-0.0149514	0.032281	0.643247
ebi-a-GCST90001540	Naive CD4+ T cell Absolute Count	CRC	Robust adjusted profile score (RAPS)	2	0.0266383357820945	0.0577558	0.644638
ebi-a-GCST90002040	CD80 on granulocyte	CRC	Robust adjusted profile score (RAPS)	3	0.0268329143591303	0.0582144	0.644847
ebi-a-GCST90001766	CD24 on IgD+ CD38- B cell	CRC	Robust adjusted profile score (RAPS)	2	-0.0289744	0.0634759	0.648057
ebi-a-GCST90001465	CD86+ myeloid Dendritic Cell %Dendritic Cell	CRC	Robust adjusted profile score (RAPS)	4	-0.0133973	0.029449	0.649159
ebi-a-GCST90001666	CD28+ CD45RA+ CD8dim T cell Absolute Count	CRC	Robust adjusted profile score (RAPS)	8	0.00179724916309925	0.00398059	0.651627
ebi-a-GCST90001695	CD45RA- CD28- CD8+ T cell Absolute Count	CRC	Robust adjusted profile score (RAPS)	145	4.51157246158666e-06	1.00189e-05	0.652488
ebi-a-GCST90002081	SSC-A on CD4+ T cell	CRC	Robust adjusted profile score (RAPS)	4	-0.0231017	0.0513944	0.653072
ebi-a-GCST90001736	CD19 on memory B cell	CRC	Robust adjusted profile score (RAPS)	3	-0.016277	0.0362427	0.653353
ebi-a-GCST90001800	CD27 on IgD+ CD24+ B cell	CRC	Robust adjusted profile score (RAPS)	6	-0.0153048	0.0344953	0.657276
ebi-a-GCST90001896	CD28 on CD28+ CD45RA+ CD8+ T cell	CRC	Robust adjusted profile score (RAPS)	3	-0.0297737	0.0671871	0.657661
ebi-a-GCST90001958	CD4 on monocyte	CRC	Robust adjusted profile score (RAPS)	1	-0.0312134	0.0712564	0.661355
ebi-a-GCST90001769	CD24 on IgD- CD38- B cell	CRC	Robust adjusted profile score (RAPS)	2	-0.022342	0.0510773	0.66181
ebi-a-GCST90002065	CD4 on CD39+ resting CD4 regulatory T cell	CRC	Robust adjusted profile score (RAPS)	1	-0.0441454	0.103684	0.670278
ebi-a-GCST90002018	CCR2 on granulocyte	CRC	Robust adjusted profile score (RAPS)	2	-0.0492545	0.115723	0.670382
ebi-a-GCST90001596	CD8dim T cell Absolute Count	CRC	Robust adjusted profile score (RAPS)	3	-0.0327296	0.0776812	0.673512
ebi-a-GCST90001442	CD24+ CD27+ B cell %lymphocyte	CRC	Robust adjusted profile score (RAPS)	3	-0.0333163	0.0798795	0.676618
ebi-a-GCST90002096	CD11b on basophil	CRC	Robust adjusted profile score (RAPS)	1	-0.0184948	0.0443821	0.676884
ebi-a-GCST90002095	CD11b on CD33dim HLA DR-	CRC	Robust adjusted profile score (RAPS)	1	-0.0190517	0.0457221	0.676909
ebi-a-GCST90001690	CD28+ CD45RA+ CD8+ T cell Absolute Count	CRC	Robust adjusted profile score (RAPS)	3	0.0373393836524069	0.0905725	0.680149
ebi-a-GCST90001805	CD27 on memory B cell	CRC	Robust adjusted profile score (RAPS)	7	0.0162891715066434	0.0397215	0.681744
ebi-a-GCST90001613	CD4-CD8- T cell %leukocyte	CRC	Robust adjusted profile score (RAPS)	4	0.0415627987293877	0.101832	0.683163
ebi-a-GCST90001818	CD38 on IgD+ B cell	CRC	Robust adjusted profile score (RAPS)	1	0.043788267851576	0.108609	0.68682
ebi-a-GCST90001686	CD28- CD8+ T cell %CD8+ T cell	CRC	Robust adjusted profile score (RAPS)	3	0.0288469904437104	0.0716626	0.687288
ebi-a-GCST90001811	CD38 on IgD+ CD24- B cell	CRC	Robust adjusted profile score (RAPS)	2	-0.0220884	0.0552147	0.689124
ebi-a-GCST90001664	CD28+ CD45RA+ CD8dim T cell %T cell	CRC	Robust adjusted profile score (RAPS)	6	0.00833842722722002	0.0208536	0.689263
ebi-a-GCST90001985	CD40 on monocytes	CRC	Robust adjusted profile score (RAPS)	5	-0.00742486	0.0192013	0.698989
ebi-a-GCST90001521	CD33+ HLA DR+ CD14dim %CD33+ HLA DR+	CRC	Robust adjusted profile score (RAPS)	1	0.0264114950501505	0.0684463	0.699592
ebi-a-GCST90001878	HVEM on Effector Memory CD4+ T cell	CRC	Robust adjusted profile score (RAPS)	1	0.0215713739564612	0.0559526	0.699845
ebi-a-GCST90001584	CD14- CD16+ monocyte %monocyte	CRC	Robust adjusted profile score (RAPS)	2	-0.025033	0.0652118	0.701073
ebi-a-GCST90002112	HLA DR on CD33- HLA DR+	CRC	Robust adjusted profile score (RAPS)	2	-0.00811875	0.0212126	0.701919
ebi-a-GCST90001815	CD38 on IgD- CD38dim B cell	CRC	Robust adjusted profile score (RAPS)	3	-0.0156267	0.0409567	0.702801
ebi-a-GCST90001781	CD25 on IgD+ CD38- naive B cell	CRC	Robust adjusted profile score (RAPS)	3	-0.018116	0.0475396	0.70315
ebi-a-GCST90001603	T cell Absolute Count	CRC	Robust adjusted profile score (RAPS)	2	-0.0678994	0.178417	0.703526
ebi-a-GCST90001648	HLA DR+ Natural Killer Absolute Count	CRC	Robust adjusted profile score (RAPS)	4	-0.0117617	0.0314305	0.708245
ebi-a-GCST90001507	CD25++ CD45RA+ CD4 not regulatory T cell Absolute Count	CRC	Robust adjusted profile score (RAPS)	3	-0.0145194	0.0400399	0.716887
ebi-a-GCST90001535	CD45RA- CD4+ T cell %CD4+ T cell	CRC	Robust adjusted profile score (RAPS)	4	-0.00889651	0.0246114	0.717741
ebi-a-GCST90002080	SSC-A on T cell	CRC	Robust adjusted profile score (RAPS)	1	0.059655392670357	0.166882	0.720739
ebi-a-GCST90001816	CD38 on naive-mature B cell	CRC	Robust adjusted profile score (RAPS)	3	-0.0160371	0.0453377	0.723545
ebi-a-GCST90001989	CD40 on CD14- CD16+ monocyte	CRC	Robust adjusted profile score (RAPS)	9	-0.00626854	0.0180372	0.72819
ebi-a-GCST90001810	CD38 on CD3- CD19-	CRC	Robust adjusted profile score (RAPS)	1	-0.0287204	0.0857629	0.737715
ebi-a-GCST90001923	CD127 on CD45RA- CD4 not regulatory T cell	CRC	Robust adjusted profile score (RAPS)	1	0.0355345430341322	0.108013	0.742167
ebi-a-GCST90001937	CD25 on resting CD4 regulatory T cell	CRC	Robust adjusted profile score (RAPS)	1	0.144006536473182	0.441352	0.744209
ebi-a-GCST90002009	HLA DR on CD14- CD16-	CRC	Robust adjusted profile score (RAPS)	4	-0.0133131	0.0409743	0.745246
ebi-a-GCST90001992	CCR2 on CD14+ CD16+ monocyte	CRC	Robust adjusted profile score (RAPS)	2	-0.0327342	0.10169	0.747527
ebi-a-GCST90001515	Immature Myeloid-Derived Suppressor Cells Absolute Count	CRC	Robust adjusted profile score (RAPS)	2	-0.0179949	0.0565973	0.750525
ebi-a-GCST90001496	CD39+ secreting CD4 regulatory T cell %secreting CD4 regulatory T cell	CRC	Robust adjusted profile score (RAPS)	7	0.00440800356819634	0.0139015	0.751177
ebi-a-GCST90001503	Activated & secreting CD4 regulatory T cell %CD4+ T cell	CRC	Robust adjusted profile score (RAPS)	9	-0.00380484	0.0121957	0.755054
ebi-a-GCST90001397	Unswitched memory B cell %B cell	CRC	Robust adjusted profile score (RAPS)	1	-0.0348132	0.113039	0.758101
ebi-a-GCST90001579	CD14- CD16+ monocyte Absolute Count	CRC	Robust adjusted profile score (RAPS)	1	0.0222375215075489	0.0730674	0.760867
ebi-a-GCST90001982	CCR2 on CD14- CD16+ monocyte	CRC	Robust adjusted profile score (RAPS)	1	-0.0375445	0.123419	0.760973
ebi-a-GCST90001644	B cell %lymphocyte	CRC	Robust adjusted profile score (RAPS)	2	-0.0288419	0.095154	0.761808
ebi-a-GCST90001434	Switched memory B cell %lymphocyte	CRC	Robust adjusted profile score (RAPS)	3	-0.020284	0.0670707	0.762326
ebi-a-GCST90001436	Memory B cell %lymphocyte	CRC	Robust adjusted profile score (RAPS)	2	0.0309972095065553	0.103778	0.765178
ebi-a-GCST90002017	CCR2 on monocyte	CRC	Robust adjusted profile score (RAPS)	2	-0.011754	0.0394797	0.765915
ebi-a-GCST90002077	SSC-A on HLA DR+ Natural Killer	CRC	Robust adjusted profile score (RAPS)	3	-0.0116816	0.0392816	0.766175
ebi-a-GCST90001580	CD14+ CD16+ monocyte Absolute Count	CRC	Robust adjusted profile score (RAPS)	3	0.0108150042955005	0.0367419	0.76849
ebi-a-GCST90001585	CD14+ CD16+ monocyte %monocyte	CRC	Robust adjusted profile score (RAPS)	3	0.00987285759155513	0.0340666	0.771961
ebi-a-GCST90001784	CD25 on IgD+ CD38dim B cell	CRC	Robust adjusted profile score (RAPS)	2	-0.0198537	0.0688763	0.773154
ebi-a-GCST90001417	CD24+ CD27+ B cell %B cell	CRC	Robust adjusted profile score (RAPS)	3	-0.0325125	0.113427	0.77439
ebi-a-GCST90001813	CD38 on IgD+ CD38dim B cell	CRC	Robust adjusted profile score (RAPS)	4	-0.0106158	0.0370914	0.774721
ebi-a-GCST90001491	CD39+ activated CD4 regulatory T cell %CD4 regulatory T cell	CRC	Robust adjusted profile score (RAPS)	6	0.00531318572815458	0.018864	0.778207
ebi-a-GCST90001485	CD39+ resting CD4 regulatory T cell %CD4 regulatory T cell	CRC	Robust adjusted profile score (RAPS)	13	0.00323201801229008	0.0116072	0.780667
ebi-a-GCST90001828	IgD on transitional B cell	CRC	Robust adjusted profile score (RAPS)	5	-0.013615	0.0492592	0.782245
ebi-a-GCST90001659	CD39+ CD4+ T cell %CD4+ T cell	CRC	Robust adjusted profile score (RAPS)	6	0.0045565029685444	0.0169446	0.788003
ebi-a-GCST90001439	IgD+ CD24+ B cell %lymphocyte	CRC	Robust adjusted profile score (RAPS)	2	-0.0260862	0.0977829	0.789641
ebi-a-GCST90001538	Central Memory CD4+ T cell %CD4+ T cell	CRC	Robust adjusted profile score (RAPS)	1	-0.0247189	0.0929402	0.790265
ebi-a-GCST90001498	Activated & resting CD4 regulatory T cell Absolute Count	CRC	Robust adjusted profile score (RAPS)	1	0.0283111478037129	0.106468	0.790306
ebi-a-GCST90001993	PDL-1 on CD14+ CD16- monocyte	CRC	Robust adjusted profile score (RAPS)	1	0.0307088570725417	0.115712	0.790709
ebi-a-GCST90001658	CD39+ CD4+ T cell %T cell	CRC	Robust adjusted profile score (RAPS)	6	0.00454586245274503	0.0171375	0.79081
ebi-a-GCST90002005	CD16 on CD14+ CD16+ monocyte	CRC	Robust adjusted profile score (RAPS)	5	0.00724831010117652	0.0276085	0.792906
ebi-a-GCST90001934	CD25 on CD45RA+ CD4 not regulatory T cell	CRC	Robust adjusted profile score (RAPS)	1	0.0187883384089664	0.0730067	0.796908
ebi-a-GCST90002014	CCR2 on CD62L+ myeloid Dendritic Cell	CRC	Robust adjusted profile score (RAPS)	3	0.00874654596923975	0.0353167	0.804397
ebi-a-GCST90001881	HVEM on CD8+ T cell	CRC	Robust adjusted profile score (RAPS)	1	0.0148198916010703	0.0623072	0.811996
ebi-a-GCST90001879	HVEM on Terminally Differentiated CD4+ T cell	CRC	Robust adjusted profile score (RAPS)	1	0.0160766582055495	0.0676013	0.812024
ebi-a-GCST90001783	CD25 on IgD+ CD38+ B cell	CRC	Robust adjusted profile score (RAPS)	3	-0.0123889	0.0536043	0.817223
ebi-a-GCST90001479	CD4 regulatory T cell %T cell	CRC	Robust adjusted profile score (RAPS)	1	-0.0344383	0.149184	0.817436
ebi-a-GCST90001508	CD25++ CD45RA+ CD4 not regulatory T cell %CD4+ T cell	CRC	Robust adjusted profile score (RAPS)	5	0.00591257445911167	0.026072	0.820596
ebi-a-GCST90001753	CD20 on IgD- CD24- B cell	CRC	Robust adjusted profile score (RAPS)	2	0.0273622384630584	0.121122	0.821274
ebi-a-GCST90001396	IgD+ CD38- B cell Absolute Count	CRC	Robust adjusted profile score (RAPS)	1	0.0639594298908264	0.285525	0.822753
ebi-a-GCST90001681	CD25++ CD8+ T cell Absolute Count	CRC	Robust adjusted profile score (RAPS)	3	-0.00969648	0.0442309	0.826476
ebi-a-GCST90001735	CD19 on IgD- CD38dim B cell	CRC	Robust adjusted profile score (RAPS)	4	-0.00647977	0.0303075	0.830703
ebi-a-GCST90001979	CD16 on CD14- CD16+ monocyte	CRC	Robust adjusted profile score (RAPS)	8	0.00398115198170586	0.0190382	0.834359
ebi-a-GCST90001499	Activated & resting CD4 regulatory T cell %CD4 regulatory T cell	CRC	Robust adjusted profile score (RAPS)	6	0.00313407344057651	0.0150215	0.834729
ebi-a-GCST90001920	CD45 on HLA DR+ CD4+ T cell	CRC	Robust adjusted profile score (RAPS)	2	0.0278133506961501	0.134709	0.836423
ebi-a-GCST90001851	CD3 on T cell	CRC	Robust adjusted profile score (RAPS)	3	-0.0149512	0.0737907	0.839435
ebi-a-GCST90001592	CD8+ T cell Absolute Count	CRC	Robust adjusted profile score (RAPS)	1	0.0171703232412392	0.0855566	0.840941
ebi-a-GCST90001684	CD127- CD8+ T cell Absolute Count	CRC	Robust adjusted profile score (RAPS)	1	0.0170080839580194	0.0847552	0.840954
ebi-a-GCST90001607	CD8+ T cell %leukocyte	CRC	Robust adjusted profile score (RAPS)	1	0.0179902276171185	0.0896501	0.840955
ebi-a-GCST90001493	Secreting CD4 regulatory T cell %CD4 regulatory T cell	CRC	Robust adjusted profile score (RAPS)	6	-0.00306316	0.0153016	0.841335
ebi-a-GCST90001509	CD25++ CD45RA+ CD4 not regulatory T cell %T cell	CRC	Robust adjusted profile score (RAPS)	5	0.00546486078477002	0.0274053	0.841943
ebi-a-GCST90001903	CD86 on myeloid Dendritic Cell	CRC	Robust adjusted profile score (RAPS)	1	-0.00982325	0.0498098	0.843659
ebi-a-GCST90001572	Terminally Differentiated CD4-CD8- T cell Absolute Count	CRC	Robust adjusted profile score (RAPS)	2	0.0174022126402943	0.0896261	0.846047
ebi-a-GCST90002090	CD11c on granulocyte	CRC	Robust adjusted profile score (RAPS)	3	0.00726378233012797	0.0390919	0.852591
ebi-a-GCST90001431	IgD+ CD38- B cell %lymphocyte	CRC	Robust adjusted profile score (RAPS)	2	-0.0339537	0.18349	0.853194
ebi-a-GCST90001728	CD19 on IgD+ CD38- unswitched memory B cell	CRC	Robust adjusted profile score (RAPS)	3	-0.0103673	0.0566115	0.854696
ebi-a-GCST90001571	Effector Memory CD4-CD8- T cell %T cell	CRC	Robust adjusted profile score (RAPS)	3	-0.0201087	0.110064	0.855033
ebi-a-GCST90001450	CD62L- monocyte Absolute Count	CRC	Robust adjusted profile score (RAPS)	3	0.0107305468324742	0.0602398	0.85862
ebi-a-GCST90001429	IgD+ CD38+ B cell %lymphocyte	CRC	Robust adjusted profile score (RAPS)	1	-0.08397	0.476906	0.860237
ebi-a-GCST90001497	CD39+ secreting CD4 regulatory T cell %CD4 regulatory T cell	CRC	Robust adjusted profile score (RAPS)	7	0.002961331648991	0.0168923	0.860839
ebi-a-GCST90001459	Myeloid Dendritic Cell %Dendritic Cell	CRC	Robust adjusted profile score (RAPS)	2	-0.00697544	0.0398703	0.861116
ebi-a-GCST90001812	CD38 on IgD+ CD38+ B cell	CRC	Robust adjusted profile score (RAPS)	3	-0.0080228	0.0465469	0.863155
ebi-a-GCST90001599	CD4-CD8- T cell %T cell	CRC	Robust adjusted profile score (RAPS)	3	0.0204875159331437	0.119877	0.864299
ebi-a-GCST90002030	CD39 on CD39+ activated CD4 regulatory T cell	CRC	Robust adjusted profile score (RAPS)	6	-0.00208532	0.0123091	0.865472
ebi-a-GCST90001446	IgD- CD38- B cell Absolute Count	CRC	Robust adjusted profile score (RAPS)	1	0.0142898564394363	0.0847061	0.866033
ebi-a-GCST90001642	B cell Absolute Count	CRC	Robust adjusted profile score (RAPS)	1	0.0212528952353111	0.129077	0.869218
ebi-a-GCST90002019	CD14 on Monocytic Myeloid-Derived Suppressor Cells	CRC	Robust adjusted profile score (RAPS)	1	-0.00903031	0.0558356	0.871518
ebi-a-GCST90001877	HVEM on naive CD4+ T cell	CRC	Robust adjusted profile score (RAPS)	1	0.0102057970958048	0.0647775	0.87481
ebi-a-GCST90001806	CD27 on unswitched memory B cell	CRC	Robust adjusted profile score (RAPS)	11	0.00421422259316733	0.0269129	0.87557
ebi-a-GCST90001870	CD34 on Hematopoietic Stem Cell	CRC	Robust adjusted profile score (RAPS)	4	0.00610694325696766	0.0396346	0.877546
ebi-a-GCST90002039	CD80 on monocyte	CRC	Robust adjusted profile score (RAPS)	6	-0.00415474	0.0272086	0.878635
ebi-a-GCST90001697	CD45RA- CD28- CD8+ T cell %T cell	CRC	Robust adjusted profile score (RAPS)	41	-6.41274e-05	0.000421655	0.87912
ebi-a-GCST90001827	IgD on IgD+ B cell	CRC	Robust adjusted profile score (RAPS)	2	0.00446271694687214	0.0294257	0.879455
ebi-a-GCST90001964	FSC-A on plasmacytoid Dendritic Cell	CRC	Robust adjusted profile score (RAPS)	4	-0.0109456	0.0727229	0.880362
ebi-a-GCST90001778	CD25 on IgD+ CD24+ B cell	CRC	Robust adjusted profile score (RAPS)	3	0.00640790455075212	0.04267	0.880628
ebi-a-GCST90001911	CD45 on Natural Killer	CRC	Robust adjusted profile score (RAPS)	2	0.0106516880528334	0.0715325	0.881627
ebi-a-GCST90001910	CD45 on B cell	CRC	Robust adjusted profile score (RAPS)	2	0.0211471685074146	0.142648	0.882147
ebi-a-GCST90001451	CD62L- monocyte %monocyte	CRC	Robust adjusted profile score (RAPS)	4	-0.00618931	0.042141	0.883234
ebi-a-GCST90001514	Hematopoietic Stem Cell Absolute Count	CRC	Robust adjusted profile score (RAPS)	2	0.00390394561539961	0.0268838	0.884541
ebi-a-GCST90001994	CX3CR1 on CD14- CD16-	CRC	Robust adjusted profile score (RAPS)	3	0.00757107186618054	0.0535118	0.887487
ebi-a-GCST90001795	CD25 on transitional B cell	CRC	Robust adjusted profile score (RAPS)	2	0.00962643095941577	0.0690037	0.88905
ebi-a-GCST90001763	CD20 on transitional B cell	CRC	Robust adjusted profile score (RAPS)	2	-0.00776253	0.0558909	0.889539
ebi-a-GCST90001834	CD62L on monocyte	CRC	Robust adjusted profile score (RAPS)	2	-0.00517676	0.0372804	0.889561
ebi-a-GCST90002091	CD11b on CD14+ monocyte	CRC	Robust adjusted profile score (RAPS)	1	0.00352810897435897	0.0256888	0.890762
ebi-a-GCST90002097	CD11b on CD33+ HLA DR+ CD14dim	CRC	Robust adjusted profile score (RAPS)	1	0.00445565674964582	0.0324431	0.890764
ebi-a-GCST90002094	CD11b on Monocytic Myeloid-Derived Suppressor Cells	CRC	Robust adjusted profile score (RAPS)	1	0.0047755748373102	0.034773	0.890765
ebi-a-GCST90001799	CD27 on T cell	CRC	Robust adjusted profile score (RAPS)	1	-0.00707436	0.0515136	0.89077
ebi-a-GCST90002012	CX3CR1 on CD14- CD16+ monocyte	CRC	Robust adjusted profile score (RAPS)	1	-0.00921918	0.0671321	0.890771
ebi-a-GCST90002021	CD14 on CD33dim HLA DR+ CD11b+	CRC	Robust adjusted profile score (RAPS)	1	-0.00651536	0.0474438	0.890772
ebi-a-GCST90001525	CD33dim HLA DR+ CD11b+ Absolute Count	CRC	Robust adjusted profile score (RAPS)	1	0.00841245701032888	0.0612613	0.890777
ebi-a-GCST90002031	CD39 on CD39+ secreting CD4 regulatory T cell	CRC	Robust adjusted profile score (RAPS)	6	-0.00196011	0.0142755	0.890789
ebi-a-GCST90001998	PDL-1 on CD14+ CD16+ monocyte	CRC	Robust adjusted profile score (RAPS)	1	0.0152250345686214	0.110889	0.890794
ebi-a-GCST90001606	CD4+ T cell %leukocyte	CRC	Robust adjusted profile score (RAPS)	1	0.0208737903109386	0.154774	0.892717
ebi-a-GCST90002035	CD80 on myeloid Dendritic Cell	CRC	Robust adjusted profile score (RAPS)	4	-0.00680412	0.0522422	0.896375
ebi-a-GCST90001821	IgD on IgD+ CD24- B cell	CRC	Robust adjusted profile score (RAPS)	5	0.00276883776853338	0.0219772	0.899742
ebi-a-GCST90001722	CD19 on CD20- CD38- B cell	CRC	Robust adjusted profile score (RAPS)	1	0.0178689431989872	0.142682	0.900337
ebi-a-GCST90001714	BAFF-R on IgD- CD38dim B cell	CRC	Robust adjusted profile score (RAPS)	1	-0.011267	0.0922669	0.90281
ebi-a-GCST90001807	CD27 on Plasma Blast-Plasma Cell	CRC	Robust adjusted profile score (RAPS)	1	-0.013203	0.108127	0.902814
ebi-a-GCST90001845	CD3 on CD45RA- CD4+ T cell	CRC	Robust adjusted profile score (RAPS)	3	0.0068896957579864	0.0564863	0.902922
ebi-a-GCST90001452	CD11c+ CD62L- monocyte Absolute Count	CRC	Robust adjusted profile score (RAPS)	1	0.0175797678222067	0.144221	0.902982
ebi-a-GCST90001963	FSC-A on myeloid Dendritic Cell	CRC	Robust adjusted profile score (RAPS)	3	-0.00514955	0.0426555	0.903909
ebi-a-GCST90001492	Secreting CD4 regulatory T cell Absolute Count	CRC	Robust adjusted profile score (RAPS)	4	-0.00247002	0.0206722	0.904891
ebi-a-GCST90002004	CCR2 on CD14+ CD16- monocyte	CRC	Robust adjusted profile score (RAPS)	3	0.00553552428770039	0.0468128	0.905871
ebi-a-GCST90001489	CD39+ activated CD4 regulatory T cell Absolute Count	CRC	Robust adjusted profile score (RAPS)	4	0.00540568422153673	0.0464644	0.907383
ebi-a-GCST90001863	CD3 on CD28+ CD45RA- CD8+ T cell	CRC	Robust adjusted profile score (RAPS)	5	-0.00660912	0.0583532	0.909824
ebi-a-GCST90001976	FSC-A on Natural Killer T	CRC	Robust adjusted profile score (RAPS)	2	-0.0236736	0.227692	0.917192
ebi-a-GCST90001792	CD25 on unswitched memory B cell	CRC	Robust adjusted profile score (RAPS)	4	-0.00401069	0.038867	0.917812
ebi-a-GCST90001872	HVEM on naive CD8+ T cell	CRC	Robust adjusted profile score (RAPS)	2	0.00525220561307711	0.0537194	0.922114
ebi-a-GCST90001501	Activated & secreting CD4 regulatory T cell Absolute Count	CRC	Robust adjusted profile score (RAPS)	4	-0.00202987	0.0207727	0.922156
ebi-a-GCST90001688	CD28+ CD45RA+ CD8+ T cell %T cell	CRC	Robust adjusted profile score (RAPS)	37	0.000178566493787761	0.00183254	0.922375
ebi-a-GCST90001970	FSC-A on HLA DR+ Natural Killer	CRC	Robust adjusted profile score (RAPS)	4	-0.00368009	0.0380961	0.923044
ebi-a-GCST90001801	CD27 on IgD+ CD38- unswitched memory B cell	CRC	Robust adjusted profile score (RAPS)	5	0.0036102528800203	0.0374188	0.923138
ebi-a-GCST90001777	CD25 on CD24+ CD27+ B cell	CRC	Robust adjusted profile score (RAPS)	4	-0.00355344	0.0368888	0.92326
ebi-a-GCST90001825	IgD on IgD+ CD38dim B cell	CRC	Robust adjusted profile score (RAPS)	5	0.00207128445544132	0.023008	0.928268
ebi-a-GCST90001696	CD45RA- CD28- CD8+ T cell %CD8+ T cell	CRC	Robust adjusted profile score (RAPS)	10	-7.3203e-05	0.000832489	0.92993
ebi-a-GCST90001790	CD25 on memory B cell	CRC	Robust adjusted profile score (RAPS)	4	-0.00327309	0.0374067	0.930274
ebi-a-GCST90001966	FSC-A on granulocyte	CRC	Robust adjusted profile score (RAPS)	2	-0.00770591	0.0922805	0.93345
ebi-a-GCST90002036	CD80 on CD62L+ myeloid Dendritic Cell	CRC	Robust adjusted profile score (RAPS)	3	0.00507727561008783	0.0635366	0.936308
ebi-a-GCST90001474	Plasmacytoid Dendritic Cell %Dendritic Cell	CRC	Robust adjusted profile score (RAPS)	2	-0.00301462	0.040261	0.940313
ebi-a-GCST90001467	CD86+ plasmacytoid Dendritic Cell %Dendritic Cell	CRC	Robust adjusted profile score (RAPS)	1	-0.0066107	0.0956161	0.94488
ebi-a-GCST90001913	CD45 on granulocyte	CRC	Robust adjusted profile score (RAPS)	1	-0.00684717	0.103701	0.947356
ebi-a-GCST90001649	HLA DR+ Natural Killer %Natural Killer	CRC	Robust adjusted profile score (RAPS)	6	-0.0022061	0.0354232	0.950341
ebi-a-GCST90001687	CD28- CD8+ T cell Absolute Count	CRC	Robust adjusted profile score (RAPS)	3	0.00420815579083969	0.0689992	0.951368
ebi-a-GCST90002003	CCR2 on CD14- CD16-	CRC	Robust adjusted profile score (RAPS)	3	0.00526745701852949	0.0955414	0.956033
ebi-a-GCST90001824	IgD on IgD+ CD38+ B cell	CRC	Robust adjusted profile score (RAPS)	6	-0.00144194	0.0268159	0.957117
ebi-a-GCST90001885	CD16-CD56 on HLA DR+ Natural Killer	CRC	Robust adjusted profile score (RAPS)	2	-0.0052118	0.0974872	0.957364
ebi-a-GCST90002042	CD45 on CD33+ HLA DR+ CD14-	CRC	Robust adjusted profile score (RAPS)	1	0.00442494086727989	0.0839249	0.957951
ebi-a-GCST90002089	CD11c on monocyte	CRC	Robust adjusted profile score (RAPS)	2	0.00256365253591452	0.049754	0.958906
ebi-a-GCST90002034	CD39 on monocyte	CRC	Robust adjusted profile score (RAPS)	2	-0.0146204	0.291534	0.960003
ebi-a-GCST90001999	PDL-1 on CD14- CD16+ monocyte	CRC	Robust adjusted profile score (RAPS)	2	-0.00217683	0.0436292	0.960207
ebi-a-GCST90001842	CD3 on Naive CD4+ T cell	CRC	Robust adjusted profile score (RAPS)	4	0.00182195743395182	0.0384356	0.962192
ebi-a-GCST90001793	CD25 on switched memory B cell	CRC	Robust adjusted profile score (RAPS)	3	-0.00202611	0.0620517	0.973952
ebi-a-GCST90001861	CD3 on CD28+ CD4+ T cell	CRC	Robust adjusted profile score (RAPS)	2	-0.00215868	0.077594	0.977806
ebi-a-GCST90001839	CD3 on Effector Memory CD8+ T cell	CRC	Robust adjusted profile score (RAPS)	3	-0.00143976	0.0635165	0.981915
ebi-a-GCST90001897	CD28 on CD39+ CD8+ T cell	CRC	Robust adjusted profile score (RAPS)	2	-0.000478575	0.0239207	0.984038
ebi-a-GCST90002032	CD39 on CD39+ CD4+ T cell	CRC	Robust adjusted profile score (RAPS)	5	0.000250198093615714	0.0140339	0.985776
ebi-a-GCST90001478	CD4 regulatory T cell %CD4+ T cell	CRC	Robust adjusted profile score (RAPS)	2	0.001399420591462	0.0925388	0.987934
ebi-a-GCST90001853	CD3 on activated CD4 regulatory T cell	CRC	Robust adjusted profile score (RAPS)	4	-0.000564904	0.0422722	0.989338
ebi-a-GCST90001841	CD3 on Central Memory CD4+ T cell	CRC	Robust adjusted profile score (RAPS)	4	-0.000517837	0.045392	0.990898
ebi-a-GCST90001568	Naive CD4-CD8- T cell %T cell	CRC	Robust adjusted profile score (RAPS)	1	0.00101399475065408	0.120604	0.993292
ebi-a-GCST90001857	CD3 on activated & secreting CD4 regulatory T cell	CRC	Robust adjusted profile score (RAPS)	4	-0.000337354	0.0417924	0.993559
ebi-a-GCST90001919	CD45 on Natural Killer T	CRC	Robust adjusted profile score (RAPS)	1	0.000814703354644791	0.104227	0.993763
ebi-a-GCST90001832	CD62L on CD62L+ plasmacytoid Dendritic Cell	CRC	Robust adjusted profile score (RAPS)	3	-0.000228097	0.044272	0.995889
ebi-a-GCST90002029	CD39 on CD39+ CD8+ T cell	CRC	Robust adjusted profile score (RAPS)	2	0.000201776073766233	0.0630372	0.997446
ebi-a-GCST90001990	CD64 on CD14- CD16+ monocyte	CRC	Robust adjusted profile score (RAPS)	2	0.000199437207659652	0.0843901	0.998114
ebi-a-GCST90001495	CD39+ secreting CD4 regulatory T cell Absolute Count	CRC	Robust adjusted profile score (RAPS)	5	-1.94826e-05	0.0172868	0.999101
ebi-a-GCST90001641	CD3- lymphocyte %leukocyte	CRC	Robust adjusted profile score (RAPS)	1	-6.35606e-06	0.127088	0.99996
ebi-a-GCST90001653	CD28- CD4-CD8- T cell %CD4-CD8- T cell	CRC	Robust adjusted profile score (RAPS)	1	5.72698151950827e-06	0.114509	0.99996
ebi-a-GCST90001656	CD28+ CD4-CD8- T cell %CD4-CD8- T cell	CRC	Robust adjusted profile score (RAPS)	1	-5.72698e-06	0.114509	0.99996
ebi-a-GCST90001662	CD28- CD8dim T cell %CD8dim T cell	CRC	Robust adjusted profile score (RAPS)	1	6.10827858081599e-06	0.122133	0.99996

## Sheet: Table S8
	Table S8	IVW causal estimates between FAw3byFA and and immune cells causally related to colorectal cancer
id.exposure	exposure	id.outcome	outcome	method	nsnp	b	se	pval
GCST90301960	Ratio of omega-3 fatty acids to total fatty acids	ebi-a-GCST90001406	Memory B cell %B cell	Inverse variance weighted (multiplicative random effects)	14	-0.0231118	0.0553178	0.676093
GCST90301960	Ratio of omega-3 fatty acids to total fatty acids	ebi-a-GCST90001408	Naive-mature B cell %B cell	Inverse variance weighted (multiplicative random effects)	14	0.0175206	0.0564295	0.75619
GCST90301960	Ratio of omega-3 fatty acids to total fatty acids	ebi-a-GCST90001530	Monocytic Myeloid-Derived Suppressor Cells Absolute Count	Inverse variance weighted (multiplicative random effects)	14	-0.0848787	0.106429	0.425151
GCST90301960	Ratio of omega-3 fatty acids to total fatty acids	ebi-a-GCST90001537	Central Memory CD4+ T cell Absolute Count	Inverse variance weighted (multiplicative random effects)	14	-0.0137005	0.0610737	0.822502
GCST90301960	Ratio of omega-3 fatty acids to total fatty acids	ebi-a-GCST90001542	Effector Memory CD4+ T cell Absolute Count	Inverse variance weighted (multiplicative random effects)	14	0.157645	0.0758106	0.0375757
GCST90301960	Ratio of omega-3 fatty acids to total fatty acids	ebi-a-GCST90001548	Central Memory CD8+ T cell Absolute Count	Inverse variance weighted (multiplicative random effects)	14	0.0374034	0.0684599	0.584822
GCST90301960	Ratio of omega-3 fatty acids to total fatty acids	ebi-a-GCST90001555	Effector Memory CD8+ T cell %CD8+ T cell	Inverse variance weighted (multiplicative random effects)	14	0.117994	0.0682699	0.0839275
GCST90301960	Ratio of omega-3 fatty acids to total fatty acids	ebi-a-GCST90001556	Effector Memory CD8+ T cell %T cell	Inverse variance weighted (multiplicative random effects)	14	0.0701578	0.0664987	0.291414
GCST90301960	Ratio of omega-3 fatty acids to total fatty acids	ebi-a-GCST90001590	CD4+ T cell Absolute Count	Inverse variance weighted (multiplicative random effects)	14	-0.0629567	0.0872434	0.470527
GCST90301960	Ratio of omega-3 fatty acids to total fatty acids	ebi-a-GCST90001609	CD4+ CD8dim T cell Absolute Count	Inverse variance weighted (multiplicative random effects)	14	0.000864212	0.0807464	0.991461
GCST90301960	Ratio of omega-3 fatty acids to total fatty acids	ebi-a-GCST90001611	CD4+ CD8dim T cell %leukocyte	Inverse variance weighted (multiplicative random effects)	14	0.0147278	0.0869822	0.865545
GCST90301960	Ratio of omega-3 fatty acids to total fatty acids	ebi-a-GCST90001623	Natural Killer T %lymphocyte	Inverse variance weighted (multiplicative random effects)	14	-0.00935863	0.061791	0.879616
GCST90301960	Ratio of omega-3 fatty acids to total fatty acids	ebi-a-GCST90001671	CD39+ CD8+ T cell %CD8+ T cell	Inverse variance weighted (multiplicative random effects)	14	-0.0551809	0.0749621	0.461659
GCST90301960	Ratio of omega-3 fatty acids to total fatty acids	ebi-a-GCST90001707	BAFF-R on IgD+ CD38- unswitched memory B cell	Inverse variance weighted (multiplicative random effects)	14	0.0711469	0.0674472	0.291492
GCST90301960	Ratio of omega-3 fatty acids to total fatty acids	ebi-a-GCST90001755	CD20 on IgD- CD38- B cell	Inverse variance weighted (multiplicative random effects)	14	0.027971	0.0740869	0.70577
GCST90301960	Ratio of omega-3 fatty acids to total fatty acids	ebi-a-GCST90001768	CD24 on IgD+ CD38+ B cell	Inverse variance weighted (multiplicative random effects)	14	0.0597888	0.0930765	0.520638
GCST90301960	Ratio of omega-3 fatty acids to total fatty acids	ebi-a-GCST90001864	CD3 on CD28+ CD45RA+ CD8+ T cell	Inverse variance weighted (multiplicative random effects)	14	-0.0235684	0.0944147	0.802876
GCST90301960	Ratio of omega-3 fatty acids to total fatty acids	ebi-a-GCST90001927	CD127 on CD8+ T cell	Inverse variance weighted (multiplicative random effects)	14	0.0617818	0.0934624	0.508591
GCST90301960	Ratio of omega-3 fatty acids to total fatty acids	ebi-a-GCST90001955	CD33 on Immature Myeloid-Derived Suppressor Cells	Inverse variance weighted (multiplicative random effects)	14	0.00678219	0.135995	0.960225
GCST90301960	Ratio of omega-3 fatty acids to total fatty acids	ebi-a-GCST90001969	FSC-A on Natural Killer	Inverse variance weighted (multiplicative random effects)	14	-0.0287905	0.0456472	0.528225
GCST90301960	Ratio of omega-3 fatty acids to total fatty acids	ebi-a-GCST90002011	CD64 on CD14+ CD16+ monocyte	Inverse variance weighted (multiplicative random effects)	13	0.0554172	0.0881639	0.52963
GCST90301960	Ratio of omega-3 fatty acids to total fatty acids	ebi-a-GCST90002054	CD8 on Central Memory CD8+ T cell	Inverse variance weighted (multiplicative random effects)	14	-0.117906	0.114857	0.304635
GCST90301960	Ratio of omega-3 fatty acids to total fatty acids	ebi-a-GCST90002055	CD8 on naive CD8+ T cell	Inverse variance weighted (multiplicative random effects)	14	-0.115563	0.105037	0.271237
GCST90301960	Ratio of omega-3 fatty acids to total fatty acids	ebi-a-GCST90002056	CD8 on Effector Memory CD8+ T cell	Inverse variance weighted (multiplicative random effects)	14	-0.0655765	0.0850277	0.440567
GCST90301960	Ratio of omega-3 fatty acids to total fatty acids	ebi-a-GCST90002067	CD4 on CD39+ activated CD4 regulatory T cell	Inverse variance weighted (multiplicative random effects)	14	-0.0765386	0.0746316	0.305103
GCST90301960	Ratio of omega-3 fatty acids to total fatty acids	ebi-a-GCST90002108	HLA DR on CD33+ HLA DR+ CD14-	Inverse variance weighted (multiplicative random effects)	14	0.104441	0.0872815	0.231465
GCST90301960	Ratio of omega-3 fatty acids to total fatty acids	ebi-a-GCST90002113	HLA DR on HLA DR+ T cell	Inverse variance weighted (multiplicative random effects)	14	-0.0801868	0.0955631	0.401414
GCST90301960	Ratio of omega-3 fatty acids to total fatty acids	ebi-a-GCST90002114	HLA DR on HLA DR+ CD4+ T cell	Inverse variance weighted (multiplicative random effects)	14	0.00273443	0.100382	0.978268

## Sheet: Table S9
	Table S9	Robust causal estimate between FAw3byFA and and immune cells causally related to colorectal cancer
id.exposure	exposure	id.outcome	outcome	method	nsnp	b	se	pval	outcome.id
GCST90301960	Ratio of omega-3 fatty acids to total fatty acids	ebi-a-GCST90001406	Memory B cell %B cell	IVW radial	14	-0.0231119	0.0553179	0.676093	ebi-a-GCST90001406
GCST90301960	Ratio of omega-3 fatty acids to total fatty acids	ebi-a-GCST90001406	Memory B cell %B cell	Robust adjusted profile score (RAPS)	14	-0.0231305	0.0849417	0.785384	ebi-a-GCST90001406
GCST90301960	Ratio of omega-3 fatty acids to total fatty acids	ebi-a-GCST90001406	Memory B cell %B cell	Weighted median	14	-0.0228517	0.0921099	0.804064	ebi-a-GCST90001406
GCST90301960	Ratio of omega-3 fatty acids to total fatty acids	ebi-a-GCST90001406	Memory B cell %B cell	MR Egger	14	0.0117326	0.111362	0.917834	ebi-a-GCST90001406
GCST90301960	Ratio of omega-3 fatty acids to total fatty acids	ebi-a-GCST90001408	Naive-mature B cell %B cell	IVW radial	14	0.0175207	0.0564295	0.75619	ebi-a-GCST90001408
GCST90301960	Ratio of omega-3 fatty acids to total fatty acids	ebi-a-GCST90001408	Naive-mature B cell %B cell	Weighted median	14	0.0228956	0.0874941	0.793567	ebi-a-GCST90001408
GCST90301960	Ratio of omega-3 fatty acids to total fatty acids	ebi-a-GCST90001408	Naive-mature B cell %B cell	Robust adjusted profile score (RAPS)	14	0.0175356	0.0850727	0.836694	ebi-a-GCST90001408
GCST90301960	Ratio of omega-3 fatty acids to total fatty acids	ebi-a-GCST90001408	Naive-mature B cell %B cell	MR Egger	14	-0.0124304	0.111526	0.913096	ebi-a-GCST90001408
GCST90301960	Ratio of omega-3 fatty acids to total fatty acids	ebi-a-GCST90001530	Monocytic Myeloid-Derived Suppressor Cells Absolute Count	Weighted median	14	-0.106491	0.120644	0.377406	ebi-a-GCST90001530
GCST90301960	Ratio of omega-3 fatty acids to total fatty acids	ebi-a-GCST90001530	Monocytic Myeloid-Derived Suppressor Cells Absolute Count	IVW radial	14	-0.0848782	0.10643	0.425158	ebi-a-GCST90001530
GCST90301960	Ratio of omega-3 fatty acids to total fatty acids	ebi-a-GCST90001530	Monocytic Myeloid-Derived Suppressor Cells Absolute Count	Robust adjusted profile score (RAPS)	14	-0.0780844	0.112673	0.488297	ebi-a-GCST90001530
GCST90301960	Ratio of omega-3 fatty acids to total fatty acids	ebi-a-GCST90001530	Monocytic Myeloid-Derived Suppressor Cells Absolute Count	MR Egger	14	-0.036498	0.146918	0.808006	ebi-a-GCST90001530
GCST90301960	Ratio of omega-3 fatty acids to total fatty acids	ebi-a-GCST90001537	Central Memory CD4+ T cell Absolute Count	MR Egger	14	0.0839844	0.112536	0.46986	ebi-a-GCST90001537
GCST90301960	Ratio of omega-3 fatty acids to total fatty acids	ebi-a-GCST90001537	Central Memory CD4+ T cell Absolute Count	IVW radial	14	-0.0137005	0.0610737	0.822503	ebi-a-GCST90001537
GCST90301960	Ratio of omega-3 fatty acids to total fatty acids	ebi-a-GCST90001537	Central Memory CD4+ T cell Absolute Count	Weighted median	14	0.015062	0.0866744	0.862041	ebi-a-GCST90001537
GCST90301960	Ratio of omega-3 fatty acids to total fatty acids	ebi-a-GCST90001537	Central Memory CD4+ T cell Absolute Count	Robust adjusted profile score (RAPS)	14	-0.013505	0.0859601	0.87516	ebi-a-GCST90001537
GCST90301960	Ratio of omega-3 fatty acids to total fatty acids	ebi-a-GCST90001542	Effector Memory CD4+ T cell Absolute Count	MR Egger	14	0.33486	0.115409	0.0132893	ebi-a-GCST90001542
GCST90301960	Ratio of omega-3 fatty acids to total fatty acids	ebi-a-GCST90001542	Effector Memory CD4+ T cell Absolute Count	Weighted median	14	0.201598	0.0912069	0.027082	ebi-a-GCST90001542
GCST90301960	Ratio of omega-3 fatty acids to total fatty acids	ebi-a-GCST90001542	Effector Memory CD4+ T cell Absolute Count	IVW radial	14	0.157647	0.0758138	0.0375804	ebi-a-GCST90001542
GCST90301960	Ratio of omega-3 fatty acids to total fatty acids	ebi-a-GCST90001542	Effector Memory CD4+ T cell Absolute Count	Robust adjusted profile score (RAPS)	14	0.163283	0.093264	0.0799874	ebi-a-GCST90001542
GCST90301960	Ratio of omega-3 fatty acids to total fatty acids	ebi-a-GCST90001548	Central Memory CD8+ T cell Absolute Count	MR Egger	14	0.133561	0.104923	0.227149	ebi-a-GCST90001548
GCST90301960	Ratio of omega-3 fatty acids to total fatty acids	ebi-a-GCST90001548	Central Memory CD8+ T cell Absolute Count	Weighted median	14	0.0585847	0.0852259	0.491827	ebi-a-GCST90001548
GCST90301960	Ratio of omega-3 fatty acids to total fatty acids	ebi-a-GCST90001548	Central Memory CD8+ T cell Absolute Count	IVW radial	14	0.0374036	0.0684602	0.584822	ebi-a-GCST90001548
GCST90301960	Ratio of omega-3 fatty acids to total fatty acids	ebi-a-GCST90001548	Central Memory CD8+ T cell Absolute Count	Robust adjusted profile score (RAPS)	14	0.0413608	0.0802436	0.606245	ebi-a-GCST90001548
GCST90301960	Ratio of omega-3 fatty acids to total fatty acids	ebi-a-GCST90001555	Effector Memory CD8+ T cell %CD8+ T cell	Weighted median	14	0.133349	0.0747684	0.0745066	ebi-a-GCST90001555
GCST90301960	Ratio of omega-3 fatty acids to total fatty acids	ebi-a-GCST90001555	Effector Memory CD8+ T cell %CD8+ T cell	IVW radial	14	0.117996	0.0682767	0.0839522	ebi-a-GCST90001555
GCST90301960	Ratio of omega-3 fatty acids to total fatty acids	ebi-a-GCST90001555	Effector Memory CD8+ T cell %CD8+ T cell	Robust adjusted profile score (RAPS)	14	0.115674	0.0728381	0.112266	ebi-a-GCST90001555
GCST90301960	Ratio of omega-3 fatty acids to total fatty acids	ebi-a-GCST90001555	Effector Memory CD8+ T cell %CD8+ T cell	MR Egger	14	0.161656	0.0953146	0.115646	ebi-a-GCST90001555
GCST90301960	Ratio of omega-3 fatty acids to total fatty acids	ebi-a-GCST90001556	Effector Memory CD8+ T cell %T cell	IVW radial	14	0.0701571	0.0664999	0.291427	ebi-a-GCST90001556
GCST90301960	Ratio of omega-3 fatty acids to total fatty acids	ebi-a-GCST90001556	Effector Memory CD8+ T cell %T cell	Weighted median	14	0.0882412	0.0853446	0.301164	ebi-a-GCST90001556
GCST90301960	Ratio of omega-3 fatty acids to total fatty acids	ebi-a-GCST90001556	Effector Memory CD8+ T cell %T cell	MR Egger	14	0.118285	0.110073	0.303686	ebi-a-GCST90001556
GCST90301960	Ratio of omega-3 fatty acids to total fatty acids	ebi-a-GCST90001556	Effector Memory CD8+ T cell %T cell	Robust adjusted profile score (RAPS)	14	0.0714243	0.0839612	0.394946	ebi-a-GCST90001556
GCST90301960	Ratio of omega-3 fatty acids to total fatty acids	ebi-a-GCST90001590	CD4+ T cell Absolute Count	Robust adjusted profile score (RAPS)	14	-0.0639723	0.0860579	0.457262	ebi-a-GCST90001590
GCST90301960	Ratio of omega-3 fatty acids to total fatty acids	ebi-a-GCST90001590	CD4+ T cell Absolute Count	IVW radial	14	-0.0629577	0.0872445	0.470526	ebi-a-GCST90001590
GCST90301960	Ratio of omega-3 fatty acids to total fatty acids	ebi-a-GCST90001590	CD4+ T cell Absolute Count	Weighted median	14	-0.0553777	0.0866792	0.5229	ebi-a-GCST90001590
GCST90301960	Ratio of omega-3 fatty acids to total fatty acids	ebi-a-GCST90001590	CD4+ T cell Absolute Count	MR Egger	14	0.0264549	0.116112	0.823607	ebi-a-GCST90001590
GCST90301960	Ratio of omega-3 fatty acids to total fatty acids	ebi-a-GCST90001609	CD4+ CD8dim T cell Absolute Count	MR Egger	14	0.0707052	0.111904	0.539344	ebi-a-GCST90001609
GCST90301960	Ratio of omega-3 fatty acids to total fatty acids	ebi-a-GCST90001609	CD4+ CD8dim T cell Absolute Count	Weighted median	14	-0.00882059	0.0871208	0.919356	ebi-a-GCST90001609
GCST90301960	Ratio of omega-3 fatty acids to total fatty acids	ebi-a-GCST90001609	CD4+ CD8dim T cell Absolute Count	Robust adjusted profile score (RAPS)	14	-0.00608611	0.0854943	0.943249	ebi-a-GCST90001609
GCST90301960	Ratio of omega-3 fatty acids to total fatty acids	ebi-a-GCST90001609	CD4+ CD8dim T cell Absolute Count	IVW radial	14	0.000864212	0.0807464	0.991461	ebi-a-GCST90001609
GCST90301960	Ratio of omega-3 fatty acids to total fatty acids	ebi-a-GCST90001611	CD4+ CD8dim T cell %leukocyte	MR Egger	14	0.048979	0.120785	0.692243	ebi-a-GCST90001611
GCST90301960	Ratio of omega-3 fatty acids to total fatty acids	ebi-a-GCST90001611	CD4+ CD8dim T cell %leukocyte	IVW radial	14	0.0147279	0.0869823	0.865545	ebi-a-GCST90001611
GCST90301960	Ratio of omega-3 fatty acids to total fatty acids	ebi-a-GCST90001611	CD4+ CD8dim T cell %leukocyte	Robust adjusted profile score (RAPS)	14	0.00647193	0.083376	0.938128	ebi-a-GCST90001611
GCST90301960	Ratio of omega-3 fatty acids to total fatty acids	ebi-a-GCST90001611	CD4+ CD8dim T cell %leukocyte	Weighted median	14	0.00444208	0.0855512	0.95859	ebi-a-GCST90001611
GCST90301960	Ratio of omega-3 fatty acids to total fatty acids	ebi-a-GCST90001623	Natural Killer T %lymphocyte	Weighted median	14	-0.0130598	0.0862245	0.879611	ebi-a-GCST90001623
GCST90301960	Ratio of omega-3 fatty acids to total fatty acids	ebi-a-GCST90001623	Natural Killer T %lymphocyte	IVW radial	14	-0.00935866	0.061791	0.879615	ebi-a-GCST90001623
GCST90301960	Ratio of omega-3 fatty acids to total fatty acids	ebi-a-GCST90001623	Natural Killer T %lymphocyte	MR Egger	14	-0.0155542	0.113194	0.892983	ebi-a-GCST90001623
GCST90301960	Ratio of omega-3 fatty acids to total fatty acids	ebi-a-GCST90001623	Natural Killer T %lymphocyte	Robust adjusted profile score (RAPS)	14	-0.00683175	0.0862445	0.936863	ebi-a-GCST90001623
GCST90301960	Ratio of omega-3 fatty acids to total fatty acids	ebi-a-GCST90001671	CD39+ CD8+ T cell %CD8+ T cell	Weighted median	14	-0.0705005	0.0893319	0.429997	ebi-a-GCST90001671
GCST90301960	Ratio of omega-3 fatty acids to total fatty acids	ebi-a-GCST90001671	CD39+ CD8+ T cell %CD8+ T cell	IVW radial	14	-0.0551795	0.0749635	0.461679	ebi-a-GCST90001671
GCST90301960	Ratio of omega-3 fatty acids to total fatty acids	ebi-a-GCST90001671	CD39+ CD8+ T cell %CD8+ T cell	Robust adjusted profile score (RAPS)	14	-0.0607502	0.0884011	0.49195	ebi-a-GCST90001671
GCST90301960	Ratio of omega-3 fatty acids to total fatty acids	ebi-a-GCST90001671	CD39+ CD8+ T cell %CD8+ T cell	MR Egger	14	-0.0600603	0.116405	0.615256	ebi-a-GCST90001671
GCST90301960	Ratio of omega-3 fatty acids to total fatty acids	ebi-a-GCST90001707	BAFF-R on IgD+ CD38- unswitched memory B cell	IVW radial	14	0.0711467	0.0674479	0.291499	ebi-a-GCST90001707
GCST90301960	Ratio of omega-3 fatty acids to total fatty acids	ebi-a-GCST90001707	BAFF-R on IgD+ CD38- unswitched memory B cell	MR Egger	14	0.152816	0.147964	0.322068	ebi-a-GCST90001707
GCST90301960	Ratio of omega-3 fatty acids to total fatty acids	ebi-a-GCST90001707	BAFF-R on IgD+ CD38- unswitched memory B cell	Weighted median	14	0.106803	0.117575	0.363677	ebi-a-GCST90001707
GCST90301960	Ratio of omega-3 fatty acids to total fatty acids	ebi-a-GCST90001707	BAFF-R on IgD+ CD38- unswitched memory B cell	Robust adjusted profile score (RAPS)	14	0.0711848	0.113361	0.530039	ebi-a-GCST90001707
GCST90301960	Ratio of omega-3 fatty acids to total fatty acids	ebi-a-GCST90001755	CD20 on IgD- CD38- B cell	Weighted median	14	0.0363954	0.0816003	0.655582	ebi-a-GCST90001755
GCST90301960	Ratio of omega-3 fatty acids to total fatty acids	ebi-a-GCST90001755	CD20 on IgD- CD38- B cell	MR Egger	14	0.0435066	0.106807	0.690932	ebi-a-GCST90001755
GCST90301960	Ratio of omega-3 fatty acids to total fatty acids	ebi-a-GCST90001755	CD20 on IgD- CD38- B cell	IVW radial	14	0.0279709	0.0740872	0.705773	ebi-a-GCST90001755
GCST90301960	Ratio of omega-3 fatty acids to total fatty acids	ebi-a-GCST90001755	CD20 on IgD- CD38- B cell	Robust adjusted profile score (RAPS)	14	0.0307993	0.0819678	0.707104	ebi-a-GCST90001755
GCST90301960	Ratio of omega-3 fatty acids to total fatty acids	ebi-a-GCST90001768	CD24 on IgD+ CD38+ B cell	MR Egger	14	-0.0887568	0.112461	0.445296	ebi-a-GCST90001768
GCST90301960	Ratio of omega-3 fatty acids to total fatty acids	ebi-a-GCST90001768	CD24 on IgD+ CD38+ B cell	Robust adjusted profile score (RAPS)	14	0.0650072	0.0888936	0.464601	ebi-a-GCST90001768
GCST90301960	Ratio of omega-3 fatty acids to total fatty acids	ebi-a-GCST90001768	CD24 on IgD+ CD38+ B cell	IVW radial	14	0.0597885	0.0930776	0.520645	ebi-a-GCST90001768
GCST90301960	Ratio of omega-3 fatty acids to total fatty acids	ebi-a-GCST90001768	CD24 on IgD+ CD38+ B cell	Weighted median	14	-0.00658442	0.0848969	0.93818	ebi-a-GCST90001768
GCST90301960	Ratio of omega-3 fatty acids to total fatty acids	ebi-a-GCST90001864	CD3 on CD28+ CD45RA+ CD8+ T cell	Weighted median	14	-0.0533086	0.0944156	0.572335	ebi-a-GCST90001864
GCST90301960	Ratio of omega-3 fatty acids to total fatty acids	ebi-a-GCST90001864	CD3 on CD28+ CD45RA+ CD8+ T cell	MR Egger	14	0.0472606	0.127796	0.717967	ebi-a-GCST90001864
GCST90301960	Ratio of omega-3 fatty acids to total fatty acids	ebi-a-GCST90001864	CD3 on CD28+ CD45RA+ CD8+ T cell	IVW radial	14	-0.0235684	0.0944148	0.802876	ebi-a-GCST90001864
GCST90301960	Ratio of omega-3 fatty acids to total fatty acids	ebi-a-GCST90001864	CD3 on CD28+ CD45RA+ CD8+ T cell	Robust adjusted profile score (RAPS)	14	-0.00619693	0.105762	0.953276	ebi-a-GCST90001864
GCST90301960	Ratio of omega-3 fatty acids to total fatty acids	ebi-a-GCST90001927	CD127 on CD8+ T cell	IVW radial	14	0.061782	0.0934651	0.508601	ebi-a-GCST90001927
GCST90301960	Ratio of omega-3 fatty acids to total fatty acids	ebi-a-GCST90001927	CD127 on CD8+ T cell	Robust adjusted profile score (RAPS)	14	0.0562509	0.0860955	0.513527	ebi-a-GCST90001927
GCST90301960	Ratio of omega-3 fatty acids to total fatty acids	ebi-a-GCST90001927	CD127 on CD8+ T cell	MR Egger	14	0.0632373	0.129927	0.63523	ebi-a-GCST90001927
GCST90301960	Ratio of omega-3 fatty acids to total fatty acids	ebi-a-GCST90001927	CD127 on CD8+ T cell	Weighted median	14	0.0379669	0.0875233	0.66444	ebi-a-GCST90001927
GCST90301960	Ratio of omega-3 fatty acids to total fatty acids	ebi-a-GCST90001955	CD33 on Immature Myeloid-Derived Suppressor Cells	MR Egger	14	0.0849622	0.185929	0.655861	ebi-a-GCST90001955
GCST90301960	Ratio of omega-3 fatty acids to total fatty acids	ebi-a-GCST90001955	CD33 on Immature Myeloid-Derived Suppressor Cells	Weighted median	14	0.0173515	0.1253	0.889861	ebi-a-GCST90001955
GCST90301960	Ratio of omega-3 fatty acids to total fatty acids	ebi-a-GCST90001955	CD33 on Immature Myeloid-Derived Suppressor Cells	Robust adjusted profile score (RAPS)	14	0.00834343	0.14673	0.954655	ebi-a-GCST90001955
GCST90301960	Ratio of omega-3 fatty acids to total fatty acids	ebi-a-GCST90001955	CD33 on Immature Myeloid-Derived Suppressor Cells	IVW radial	14	0.0067822	0.135995	0.960225	ebi-a-GCST90001955
GCST90301960	Ratio of omega-3 fatty acids to total fatty acids	ebi-a-GCST90001969	FSC-A on Natural Killer	MR Egger	14	-0.0834658	0.115857	0.485062	ebi-a-GCST90001969
GCST90301960	Ratio of omega-3 fatty acids to total fatty acids	ebi-a-GCST90001969	FSC-A on Natural Killer	Weighted median	14	-0.0604949	0.0932019	0.516291	ebi-a-GCST90001969
GCST90301960	Ratio of omega-3 fatty acids to total fatty acids	ebi-a-GCST90001969	FSC-A on Natural Killer	IVW radial	14	-0.0287904	0.0456474	0.528228	ebi-a-GCST90001969
GCST90301960	Ratio of omega-3 fatty acids to total fatty acids	ebi-a-GCST90001969	FSC-A on Natural Killer	Robust adjusted profile score (RAPS)	14	-0.028801	0.0889436	0.74608	ebi-a-GCST90001969
GCST90301960	Ratio of omega-3 fatty acids to total fatty acids	ebi-a-GCST90002011	CD64 on CD14+ CD16+ monocyte	IVW radial	13	0.0554185	0.0881648	0.529625	ebi-a-GCST90002011
GCST90301960	Ratio of omega-3 fatty acids to total fatty acids	ebi-a-GCST90002011	CD64 on CD14+ CD16+ monocyte	Robust adjusted profile score (RAPS)	13	0.0555249	0.0972392	0.56799	ebi-a-GCST90002011
GCST90301960	Ratio of omega-3 fatty acids to total fatty acids	ebi-a-GCST90002011	CD64 on CD14+ CD16+ monocyte	Weighted median	13	0.0403016	0.0864015	0.640896	ebi-a-GCST90002011
GCST90301960	Ratio of omega-3 fatty acids to total fatty acids	ebi-a-GCST90002011	CD64 on CD14+ CD16+ monocyte	MR Egger	13	0.042931	0.125446	0.738629	ebi-a-GCST90002011
GCST90301960	Ratio of omega-3 fatty acids to total fatty acids	ebi-a-GCST90002054	CD8 on Central Memory CD8+ T cell	Weighted median	14	-0.176565	0.0948473	0.0626641	ebi-a-GCST90002054
GCST90301960	Ratio of omega-3 fatty acids to total fatty acids	ebi-a-GCST90002054	CD8 on Central Memory CD8+ T cell	Robust adjusted profile score (RAPS)	14	-0.135326	0.0916401	0.139754	ebi-a-GCST90002054
GCST90301960	Ratio of omega-3 fatty acids to total fatty acids	ebi-a-GCST90002054	CD8 on Central Memory CD8+ T cell	MR Egger	14	-0.224304	0.152897	0.168081	ebi-a-GCST90002054
GCST90301960	Ratio of omega-3 fatty acids to total fatty acids	ebi-a-GCST90002054	CD8 on Central Memory CD8+ T cell	IVW radial	14	-0.117908	0.114862	0.304648	ebi-a-GCST90002054
GCST90301960	Ratio of omega-3 fatty acids to total fatty acids	ebi-a-GCST90002055	CD8 on naive CD8+ T cell	Weighted median	14	-0.158758	0.0918135	0.0837852	ebi-a-GCST90002055
GCST90301960	Ratio of omega-3 fatty acids to total fatty acids	ebi-a-GCST90002055	CD8 on naive CD8+ T cell	Robust adjusted profile score (RAPS)	14	-0.132806	0.0909888	0.144405	ebi-a-GCST90002055
GCST90301960	Ratio of omega-3 fatty acids to total fatty acids	ebi-a-GCST90002055	CD8 on naive CD8+ T cell	MR Egger	14	-0.175223	0.143809	0.24647	ebi-a-GCST90002055
GCST90301960	Ratio of omega-3 fatty acids to total fatty acids	ebi-a-GCST90002055	CD8 on naive CD8+ T cell	IVW radial	14	-0.115563	0.105042	0.271264	ebi-a-GCST90002055
GCST90301960	Ratio of omega-3 fatty acids to total fatty acids	ebi-a-GCST90002056	CD8 on Effector Memory CD8+ T cell	Weighted median	14	-0.115986	0.0947294	0.220804	ebi-a-GCST90002056
GCST90301960	Ratio of omega-3 fatty acids to total fatty acids	ebi-a-GCST90002056	CD8 on Effector Memory CD8+ T cell	MR Egger	14	-0.13016	0.118992	0.295487	ebi-a-GCST90002056
GCST90301960	Ratio of omega-3 fatty acids to total fatty acids	ebi-a-GCST90002056	CD8 on Effector Memory CD8+ T cell	Robust adjusted profile score (RAPS)	14	-0.0829214	0.0915087	0.364852	ebi-a-GCST90002056
GCST90301960	Ratio of omega-3 fatty acids to total fatty acids	ebi-a-GCST90002056	CD8 on Effector Memory CD8+ T cell	IVW radial	14	-0.0655761	0.0850282	0.440572	ebi-a-GCST90002056
GCST90301960	Ratio of omega-3 fatty acids to total fatty acids	ebi-a-GCST90002067	CD4 on CD39+ activated CD4 regulatory T cell	MR Egger	14	-0.21233	0.118105	0.0973955	ebi-a-GCST90002067
GCST90301960	Ratio of omega-3 fatty acids to total fatty acids	ebi-a-GCST90002067	CD4 on CD39+ activated CD4 regulatory T cell	Weighted median	14	-0.150491	0.0951972	0.113916	ebi-a-GCST90002067
GCST90301960	Ratio of omega-3 fatty acids to total fatty acids	ebi-a-GCST90002067	CD4 on CD39+ activated CD4 regulatory T cell	IVW radial	14	-0.0765394	0.0746327	0.305105	ebi-a-GCST90002067
GCST90301960	Ratio of omega-3 fatty acids to total fatty acids	ebi-a-GCST90002067	CD4 on CD39+ activated CD4 regulatory T cell	Robust adjusted profile score (RAPS)	14	-0.0793507	0.0907925	0.38213	ebi-a-GCST90002067
GCST90301960	Ratio of omega-3 fatty acids to total fatty acids	ebi-a-GCST90002108	HLA DR on CD33+ HLA DR+ CD14-	IVW radial	14	0.10444	0.0872819	0.231471	ebi-a-GCST90002108
GCST90301960	Ratio of omega-3 fatty acids to total fatty acids	ebi-a-GCST90002108	HLA DR on CD33+ HLA DR+ CD14-	Weighted median	14	0.112095	0.126736	0.37644	ebi-a-GCST90002108
GCST90301960	Ratio of omega-3 fatty acids to total fatty acids	ebi-a-GCST90002108	HLA DR on CD33+ HLA DR+ CD14-	Robust adjusted profile score (RAPS)	14	0.102258	0.122076	0.402226	ebi-a-GCST90002108
GCST90301960	Ratio of omega-3 fatty acids to total fatty acids	ebi-a-GCST90002108	HLA DR on CD33+ HLA DR+ CD14-	MR Egger	14	0.0376594	0.158673	0.816397	ebi-a-GCST90002108
GCST90301960	Ratio of omega-3 fatty acids to total fatty acids	ebi-a-GCST90002113	HLA DR on HLA DR+ T cell	MR Egger	14	-0.186966	0.124472	0.158927	ebi-a-GCST90002113
GCST90301960	Ratio of omega-3 fatty acids to total fatty acids	ebi-a-GCST90002113	HLA DR on HLA DR+ T cell	Weighted median	14	-0.0961201	0.0902461	0.286836	ebi-a-GCST90002113
GCST90301960	Ratio of omega-3 fatty acids to total fatty acids	ebi-a-GCST90002113	HLA DR on HLA DR+ T cell	Robust adjusted profile score (RAPS)	14	-0.0927588	0.0898398	0.301842	ebi-a-GCST90002113
GCST90301960	Ratio of omega-3 fatty acids to total fatty acids	ebi-a-GCST90002113	HLA DR on HLA DR+ T cell	IVW radial	14	-0.0801867	0.0955638	0.401418	ebi-a-GCST90002113
GCST90301960	Ratio of omega-3 fatty acids to total fatty acids	ebi-a-GCST90002114	HLA DR on HLA DR+ CD4+ T cell	MR Egger	14	-0.15579	0.121299	0.223262	ebi-a-GCST90002114
GCST90301960	Ratio of omega-3 fatty acids to total fatty acids	ebi-a-GCST90002114	HLA DR on HLA DR+ CD4+ T cell	Weighted median	14	-0.0343147	0.089566	0.701629	ebi-a-GCST90002114
GCST90301960	Ratio of omega-3 fatty acids to total fatty acids	ebi-a-GCST90002114	HLA DR on HLA DR+ CD4+ T cell	IVW radial	14	0.00273444	0.100382	0.978268	ebi-a-GCST90002114
GCST90301960	Ratio of omega-3 fatty acids to total fatty acids	ebi-a-GCST90002114	HLA DR on HLA DR+ CD4+ T cell	Robust adjusted profile score (RAPS)	14	-0.000562273	0.102171	0.995609	ebi-a-GCST90002114

[truncated: 11 more sheets: Table S10, Table S11, Table S12 , Table S13, Table S14, Table S15, Table S16, Table S17, Table S18, Table S19, Table S20]
